# Supplementary material for: Deep reptilian evolutionary roots of a major avian respiratory adaptation
Source: Commun Biol. 2023 Jan 17;6:3. doi: 10.1038/s42003-022-04301-z (PMC9845227; doi:10.1038/s42003-022-04301-z)
Supplement: Supplementary file 4 — Supplementary Data [file 42003_2022_4301_MOESM4_ESM.zip]

Archive with 44 entries (38 files):
- Supplementary Data/ASR_raw_data/
- Supplementary Data/ASR_raw_data/ages.csv
- Supplementary Data/ASR_raw_data/arch_tree.nex
- Supplementary Data/ASR_raw_data/ASR_uncinate.R
- Supplementary Data/ASR_raw_data/MRASR_input_files/
- Supplementary Data/ASR_raw_data/MRASR_input_files/MRASR_modified.R
- Supplementary Data/ASR_raw_data/MRASR_input_files/plot.settings.3.txt
- Supplementary Data/ASR_raw_data/MRASR_input_files/unciante_trait.data.1_pc.txt
- Supplementary Data/ASR_raw_data/MRASR_input_files/unciante_trait.data.2_ac.txt
- Supplementary Data/ASR_raw_data/MRASR_input_files/us_tree_br1.nwk
- Supplementary Data/ASR_raw_data/MRASR_input_files/us_tree_ts.nwk
- Supplementary Data/ASR_raw_data/uncinate_trait_data_ac.csv
- Supplementary Data/ASR_raw_data/uncinate_trait_data_pc.csv
- Supplementary Data/ASR_results/
- Supplementary Data/ASR_results/Bayesian_ASR/
- Supplementary Data/ASR_results/Bayesian_ASR/MB_ac_br1.csv
- Supplementary Data/ASR_results/Bayesian_ASR/MB_ac_br1.pdf
- Supplementary Data/ASR_results/Bayesian_ASR/MB_ac_ts.csv
- Supplementary Data/ASR_results/Bayesian_ASR/MB_ac_ts.pdf
- Supplementary Data/ASR_results/Bayesian_ASR/MB_pc_br1.csv
- Supplementary Data/ASR_results/Bayesian_ASR/MB_pc_br1.pdf
- Supplementary Data/ASR_results/Bayesian_ASR/MB_pc_ts.csv
- Supplementary Data/ASR_results/Bayesian_ASR/MB_pc_ts.pdf
- Supplementary Data/ASR_results/Maximum_likelihood_ASR/
- Supplementary Data/ASR_results/Maximum_likelihood_ASR/ML_ac_br1.csv
- Supplementary Data/ASR_results/Maximum_likelihood_ASR/ML_ac_br1.pdf
- Supplementary Data/ASR_results/Maximum_likelihood_ASR/ML_ac_ts.csv
- Supplementary Data/ASR_results/Maximum_likelihood_ASR/ML_ac_ts.pdf
- Supplementary Data/ASR_results/Maximum_likelihood_ASR/ML_pc_br1.csv
- Supplementary Data/ASR_results/Maximum_likelihood_ASR/ML_pc_br1.pdf
- Supplementary Data/ASR_results/Maximum_likelihood_ASR/ML_pc_ts.csv
- Supplementary Data/ASR_results/Maximum_likelihood_ASR/ML_pc_ts.pdf
- Supplementary Data/ASR_results/Maximum_parsimony_ASR/
- Supplementary Data/ASR_results/Maximum_parsimony_ASR/MP_ac_br1.csv
- Supplementary Data/ASR_results/Maximum_parsimony_ASR/MP_ac_br1.pdf
- Supplementary Data/ASR_results/Maximum_parsimony_ASR/MP_ac_ts.csv
- Supplementary Data/ASR_results/Maximum_parsimony_ASR/MP_ac_ts.pdf
- Supplementary Data/ASR_results/Maximum_parsimony_ASR/MP_pc_br1.csv
- Supplementary Data/ASR_results/Maximum_parsimony_ASR/MP_pc_br1.pdf
- Supplementary Data/ASR_results/Maximum_parsimony_ASR/MP_pc_ts.csv
- Supplementary Data/ASR_results/Maximum_parsimony_ASR/MP_pc_ts.pdf
- Supplementary Data/ASR_results/Node_and_tip_labels_br1.pdf
- Supplementary Data/ASR_results/Node_and_tip_labels_ts.pdf
- Supplementary Data/Readme.txt
