# Supplementary material for: Deep reptilian evolutionary roots of a major avian respiratory adaptation
Source: Commun Biol. 2023 Jan 17;6:3. doi: 10.1038/s42003-022-04301-z (PMC9845227; doi:10.1038/s42003-022-04301-z)
Supplement: Supplementary file 4 — Supplementary Data [file 42003_2022_4301_MOESM4_ESM.zip › Supplementary Data/ASR_raw_data/ages.csv]

Taxon	F_time (ma)	L_time (ma)
Chanaresuchus	242	237
Spondylosoma_absconditum	242	237
Yarasuchus_deccanensis	247	242
Dongusuchus_efremovi	247	242
Teleocrater_rhadinus	247	242
Dimorphodon_macronyx	201.3	189.6
Eudimorphodon_ranzii	215.56	205.6
Lagerpeton_chanarensis	242	237
Dromomeron_romeri	228	201.3
Dromomeron_gregorii	228	208.5
Marasuchus_lilloensis	242	237
Saltopus_elginensis	237	208.5
Lewisuchus	242	228
Eucoelophysis_baldwini	228	208.5
Asilisaurus_kongwe	247.2	242
Ignotosaurus_fragilis	237	228
Sacisaurus_agudoensis	228	208.5
Diodorus_scytobrachion	237	208.5
Lutungutali_sitwensis	247.2	228
Silesaurus_opolensis	237	208.5
Staurikosaurus_pricei	237	208.5
Sanjuansaurus_gordilloi	237	228
Herrerasaurus_ischigualastensis	237	208.5
Agnosphitys_cromhallensis	208.5	201.3
Eodromaeus_murphi	237	228
Daemonosaurus_chauliodus	208.5	201.3
Eoraptor_lunensis	237	228
Buriolestes_schultzi	237	228
Panphagia_protos	237	228
Saturnalia_tupiniquim	237	208.5
Pampadromaeus_barberenai	237	208.5
Pantydraco_caducus	208.5	201.3
Thecodontosaurus_antiquus	208.5	201.3
Ruehleia_bedheimensis	228	208.5
Unaysaurus_tolentinoi	228	208.5
Plateosaurus_ingens	212	205.6
Plateosaurus_engelhardti	228	208.5
Plateosaurus_gracilis	228	208.5
Eucnemosaurus	228	201.3
Riojasaurus_incertus	228	208.5
Ignavusaurus_rachelis	201.3	190.8
Sarahsaurus_aurifontanalis	199.3	182.7
Lufengosaurus	201.3	174.1
Glacialisaurus_hammeri	199.3	182.7
Coloradisaurus_brevis	228	208.5
Massospondylus	237	174.1
Adeopapposaurus_mognai	201.3	174.1
Leyesaurus_marayensis	201.3	174.1
Jingshanosaurus	201.3	199.3
Seitaad_ruessi	190.8	174.1
Yunnanosaurus	201.3	182.1
Anchisaurus	201.3	190.8
Mussaurus_patagonicus	228	208.5
Aardonyx_celestae	201.3	190.8
Leonerasaurus_taquetrensis	189.6	183
Camelotia_borealis	208.5	201.3
Melanorosaurus_readi	228	208.5
Blikanasaurus_cromptoni	228	201.3
Antetonitrus_ingenipes	201.3	190.8
Lessemsaurus_sauropoides	228	208.5
Gongxianosaurus_shibeiensis	182.7	174.1
Isanosaurus_attavipachi	190.8	174.1
Tazoudasaurus_naimi	190.8	174.1
Vulcanodon_karibaensis	199.3	182.7
Patagosaurus_fariasi	182	175.6
Barapasaurus_tagorei	199.3	192.7
Shunosaurus	163.5	157.3
Chuanjiesaurus_anaensis	170.3	168.3
Mamenchisaurus	163.5	112.03
Wamweracaudia_keranjei	152.1	145
Omeisaurus	174.1	145
Cetiosauriscus_stewarti	164.7	161.2
Jobaria_tiguidensis	168.3	163.5
Lapparentosaurus_madagascariensis	167.7	164.7
Zby_atlanticus	155.7	150.8
Losillasaurus_giganteus	155.7	150.8
Turiasaurus_riodevensis	157.3	145
Mierasaurus_bobyoungi	145	132.9
Moabosaurus_utahensis	139.8	132.9
Tendaguria_tanzaniensis	152.1	145
Bellusaurus_sui	163.5	157.3
Haestasaurus_becklesii	145	132.9
Janenschia_robusta	152.1	145
Camarasaurus	155.7	145
Lourinhasaurus_alenquerensis	155.7	145
Haplocanthosaurus_priscus	155.7	145
Haplocanthosaurus_delfsi	157.3	152.1
Amphicoelias	152.1	145
Apatosaurus_excelsus	157.3	145
Dinheirosaurus_lourinhanensis	155.7	150.8
Supersaurus	155.7	150.8
Diplodocus	155.7	150.8
Leinkupal_laticauda	145	132.9
Tornieria	155.7	150.8
Suuwassea_emilieae	155.7	150.8
Lingwulong_shenqi	180.1	168.3
Amargasaurus_cazaui	129.4	125
Brachytrachelopan_mesai	157.3	145
Dicraeosaurus	163.5	145
Amazonsaurus_maranhensis	125	100.5
Zapalasaurus_bonapartei	130	122.46
Comahuesaurus_windhauseni	122.46	109
Rayososaurus_agrioensis	99.6	93.5
Histriasaurus_boscarollii	136.4	124.45
Katepensaurus_goicoecheai	99.6	89.8
Cathartesaura_anaerobica	99.6	89.8
EI_Chocon_rebbachisaurid	129.4	100.5
Limaysaurus_tessonei	100.5	89.8
Nopcsaspondylus_alarconensis	99.6	93.5
Nigersaurus_taqueti	125	100.5
Rebbachisaurus	113	93.5
Tataouinea_hannibalis	112.03	109
Demandasaurus_darwini	130	122.46
IOW_rebbachisaurid_caudal	129.4	125
Aragosaurus_ischiaticus	150.8	140.2
Tehuelchesaurus_benitezii	161.2	145
Galveosaurus_herreroi	155.7	145
Vouivria_damparisensis	161.2	155.7
Atlasaurus_imelakei	168.3	166.1
Europasaurus_holgeri	155.7	150.8
Lusotitan_atalaiensis	155.7	145
Sonorasaurus_thompsoni	105.3	93.5
Brachiosaurus	161.2	145
Giraffatitan	163.5	150.8
Abydosaurus_mcintoshi	109	105.3
Cedarosaurus_weiskopfae	139.8	105.3
Soriatitan_golmayensis	136.4	124.45
Venenosaurus_dicrocei	129.4	122.46
Dongbeititan_dongi	129.4	125
Angolatitan_adamastor	89.8	86.3
Andesaurus_delgadoi	99.6	93.5
Chubutisaurus_insignis	105.3	99.6
Wintonotitan_wattsi	100.5	89.3
Tastavinsaurus_sanzi	125.45	122.46
Mnyamawamtuka_moyowamkia	125	93.9
Atsinganosaurus_velauciensis	83.5	70.6
Malawisaurus_dixeyi	125	113
Karongasaurus_gittelmani	125	113
Rapetosaurus_krausei	72.1	66
Tapuiasaurus_macedoi	125	113
Muyelensaurus_pecheni	89.3	83.5
Rinconsaurus_caudamirus	86.3	83.6
Bonitasaura_salgadoi	86.3	70.6
Panamericansaurus_schroederi	83.5	66
Normanniasaurus_genceyi	109	105.3
Shingopana_songwensis	100.5	72.1
Gondwanatitan_faustoi	83.5	66
Overosaurus_paradasorum	86.3	83.6
Aeolosaurus	83.6	66
Trigonosaurus_pricei	72.1	66
Rukwatitan_bisepultus	100.5	72.1
Isisaurus_colberti	72.1	66
Diamantinasaurus_matildae	99.6	89.3
Argyrosaurus_superbus	83.6	66
Saltasaurus_loricatus	70.6	66
Neuquensaurus	89.3	66
Paralititan_stromeri	100.5	93.9
Maxakalisaurus_topai	83.5	66
Ampelosaurus_atacis	83.5	66
Mansourasaurus_shahinae	83.5	70.6
Opisthocoelicaudia_skarzynskii	72.1	66
Lirainosaurus_astibiae	83.5	66
Paludititan_nalatzensis	70.6	66
Dreadnoughtus_schrani	83.6	66
Alamosaurus_sanjuanensis	83.6	66
Baurutitan_britoi	72.1	66
Mendozasaurus_neguyelap	89.3	85.8
Futalognkosaurus_dukei	93.5	85.8
Nemegtosaurus	89.3	66
Epachthosaurus_sciuttoi	99.6	89.3
Pellegrinisaurus_powelli	83.5	70.6
Argentinosaurus_huinculensis	99.6	89.8
Ligabuesaurus_leanzai	122.46	109
Patagotitan_mayorum	105.3	99.6
Lohuecotitan_pandafilandi	83.5	66
Daxiatitan_binglingi	129.4	113
Notocolossus_gonzalezparejasi	89.3	83.5
Dilophosaurus_wetherilli	201.3	182.3
Coelophysis_bauri	228	201.3
Coelophysis_rhodesiensis	237	190.8
Elaphrosaurus	157.3	93.5
Ceratosaurus	161.2	130
Majungasaurus_crenatissimus	72.1	66
Masiakasaurus_knopfleri	72.1	66
Cryolophosaurus_ellioti	199.3	182.7
Dilophosaurus_sinensis	201.3	190.8
Chuandongocoelurus_primitivus	163.5	157.3
Monolophosaurus_jiangi	166.1	163.5
Marshosaurus_bicentesimus	157.3	145
Piatnitzkysaurus_floresi	182	175.6
Condorraptor_currumili	180.1	168.4
Suchomimus_tenerensis	125	100.5
Baryonyx_walkeri	145	122.46
Spinosaurus	145	70.6
Angaturama_limai	113	100.5
Irritator_challengeri	113	100.5
Eustreptospondylus_oxoniensis	164.7	161.2
Duriavenator_hesperis	171.6	167.7
Megalosaurus_bucklandi	170.3	122.46
Torvosaurus	164.7	130
Afrovenator_abakensis	174.1	145
Magnosaurus_nethercombensis	171.6	168.4
Dubreuillosaurus_valesdunensis	167.7	164.7
Leshansaurus_qianweiensis	163.5	157.3
Piveteausaurus_divesensis	164.7	161.2
Saurophaganax_maximus	155.7	145
Allosaurus_fragilis	157.3	145
Neovenator_salerii	129.4	125
Chilantaisaurus	93.9	83.6
Australovenator_wintonensis	122.46	89.3
Fukuiraptor_kitadaniensis	136.4	113
Aerosteon_riocoloradensis	83.5	70.6
Megaraptor_namunhuaiquii	93.5	85.8
Eocarcharia_dinops	125	100.5
Concavenator_corcovatus	130	125.45
Acrocanthosaurus_atokensis	125	100.5
Shaochilong_maortuensis	93.9	89.8
Carcharodontosaurus	145	70.6
Tyrannotitan_chubutensis	113	100.5
Giganotosaurus_carolinii	99.6	89.8
Mapusaurus_roseae	99.6	89.8
Yangchuanosaurus_zigongensis	163.5	157.3
CV00214	163.5	152.1
Yangchuanosaurus_shangyouensis	163.5	150.8
Shidaisaurus_jinae	170.3	168.3
Sinraptor_hepingensis	163.5	157.3
Metriacanthosaurus_parkeri	161.2	155.7
Sinraptor_dongi	163.5	157.3
Siamotyrannus_isanensis	129.4	113
Bicentenaria_argentina	99.6	93.5
Zuolong_salleei	163.5	157.3
Tanycolagreus_topwilsoni	157.3	152.1
Coelurus_fragilis	157.3	145
Kileskus_aristotocus	168.3	166.1
Proceratosaurus_bradleyi	167.7	164.7
Sinotyrannus_kazuoensis	125	113
Guanlong_wucaii	163.5	157.3
Dilong_paradoxus	130	122.46
Juratyrant_langhami	150.8	145
Eotyrannus_lengi	136.4	125.45
Xiongguanlong_baimoensis	125	113
Dryptosaurus_aquilunguis	83.6	66
Appalachiosaurus_montgomeriensis	83.5	66
Bistahieversor_sealeyi	83.5	70.6
Gorgosaurus_libratus	83.6	70.6
Albertosaurus_sarcophagus	83.6	66
Alioramus	72.1	66
Teratophoneus_curriei	83.5	70.6
Daspletosaurus_torosus	83.6	70.6
Tarbosaurus_bataar	83.6	66
Tyrannosaurus_rex	83.5	66
Tugulusaurus_faciles	122.46	100.5
Ornitholestes_hermanni	157.3	145
Juravenator_starki	157.7	150.8
Sinocalliopteryx_gigas	129.4	122.46
Huaxiagnathus_orientalis	130	122.46
Compsognathus_longipes	157.3	145
Sinosauropteryx_prima	130	122.46
Nqwebasaurus_thwazi	145	132.9
Pelecanimimus_polyodon	130	125.45
Shenzhousaurus_orientalis	130	122.46
Harpymimus_okladnikovi	109	99.6
Beishanlong_grandis	125	113
Deinocheirus_mirificus	72.1	66
Garudimimus_brevipes	100.5	83.6
Anserimimus_planinychus	72.1	66
Gallimimus_bullatus	72.1	66
Struthiomimus_altus	83.6	70.6
Ornithomimus_edmontonicus	83.5	66
Haplocheirus_sollers	163.5	157.3
Achillesaurus_manazzonei	86.3	83.6
Alvarezsaurus_calvoi	86.3	83.6
Bonapartenykus_ultimus	83.5	66
Patagonykus_puertai	93.5	85.8
Albertonykus_borealis	70.6	66
Xixianykus_zhangi	89.3	83.6
Albinykus_baatar	86.3	72.1
Mononykus_olecranus	72.1	66
Shuvuuia_deserti	83.6	70.6
Linhenykus_monodactylus	83.6	72.1
Parvicursor_remotus	83.5	70.6
Falcarius_utahensis	129.4	125
Beipiaosaurus_inexpectus	130	122.46
Alxasaurus_elesitaiensis	125	113
Erliansaurus_bellamanus	83.5	70.6
Enigmosaurus_mongoliensis	100.5	83.6
Suzhousaurus_megatherioides	125	109
Nanshiungosaurus_bohlini	112.03	109
Nothronychus_mckinleyi	93.5	89.3
Segnosaurus_galbinensis	100.5	83.6
Epidexipteryx_hui	164.7	161.2
Yi_qi	166.1	157.3
Incisivosaurus_gauthieri	125.45	122.46
Caudipteryx_zoui	130	122.46
Avimimus_portentosus	83.6	66
Microvenator_celer	125	100.5
Chirostenotes_pergracilis	83.5	70.6
Citipati_osmolskae	83.6	72.1
Conchoraptor_gracilis	83.5	70.6
Ingenia_yanshani	83.5	70.6
Oviraptor_philoceratops	83.5	70.6
Sinusonasus_magnodens	125.45	122.46
Sinovenator_changi	125.45	122.46
Mei_long	139.8	129.4
Jinfengopteryx_elegans	129.4	125
EK_troodontid_IGM_10044	167.7	66
Sinornithoides_youngi	139.8	100.5
Xixiasaurus_henanensis	89.8	72.1
Byronosaurus_jaffei	83.6	72.1
Zanabazar_junior	72.1	66
Saurornithoides_mongoliensis	83.6	66
Troodon_formosus	85.8	66
Mahakala_omnogovae	83.5	70.6
Rahonavis_ostromi	72.1	66
Buitreraptor_gonzalezorum	99.6	93.5
Neuquenraptor	93.5	85.8
Austroraptor_cabazai	83.5	66
Shanag_ashile	145	100.5
Tianyuraptor_ostromi	129.4	125
Zhenyuanlong_suni	129.4	113
Sinornithosaurus_millenii	130	122.46
Hesperonychus_elizabethae	83.5	70.6
Microraptor_zhaoianus	125.45	113
Changyuraptor_yangi	130	122.46
Graciliraptor_lujiatunensis	125.45	122.46
Bambiraptor_feinbergorum	85.8	70.6
Dromaeosaurus_albertensis	109	66
Achillobator_giganticus	100.5	83.6
Atrociraptor_marshalli	83.5	66
Linheraptor_exquisitus	83.6	72.1
Tsaagan_mangas	83.5	70.6
Saurornitholestes_langstoni	83.6	66
Adasaurus_mongoliensis	72.1	66
Balaur_bondoc	70.6	66
Dakotaraptor_steini	70.6	66
Deinonychus_antirrhopus	125	100.5
Velociraptor_mongoliensis	100.5	66
Luanchuanraptor_henanensis	70.6	66
Xiaotingia_zhengi	167.7	150.8
Aurornis_xui	167.7	150.8
Eosinopteryx_brevipenna	167.7	150.8
Anchiornis_huxleyi	167.7	150.8
Archaeopteryx_Eichstatt	152.1	125.45
Archaeopteryx_Thermopolis	152.1	125.45
Archaeopteryx_Berlin	152.1	125.45
Archaeopteryx_London	152.1	125.45
Archaeopteryx_11th	152.1	125.45
Archaeopteryx_Munich	152.1	125.45
Archaeopteryx_Solnhofen	152.1	125.45
Sapeornis_chaoyangensis	125.45	113
Jeholornis_prima	125	113
Jixiangornis_orientalis	125.45	122.46
Confuciusornis_sanctus	130	122.46
Liaoningornis_longidigitris	125.45	122.46
Vorona_berivotrensis	72.1	66
Pengornis_houi	125	113
Gobipteryx_minuta	83.6	70.6
Neuquenornis_volans	86.3	83.6
Concornis_lacustris	130	125.45
Cathayornis_yandica	125	113
Patagopteryx_deferrariisi	86.3	83.6
Hongshanornis_longicresta	129.4	113
Yanornis_martini	125	113
Yixianornis_grabaui	125	113
Apsaravis_ukhaana	83.6	72.1
Baptornis_advenus	89.8	86.3
Hesperornis	100.5	66
Ichthyornis	99.6	70.6
Limenavis_patagonica	83.5	66
Iaceornis_marshi	85.8	70.6
Rhea_americana	0	0
Lithornis	61.7	47.8
Chauna_torquata	0	0
Anas_platyrhynchos	0	0
Crax_pauxi	0	0
Gallus_gallus	0	0
Eocursor_parvus	201.3	190.8
Abrictosaurus_consors	201.3	190.8
Fruitadens_haagarorum	150.8	145
Tianyulong_confuciusi	167.7	150.8
Manidens_condorensis	182	175.6
Echinodon_becklesii	145	140.2
Pegomastax_africanus	201.3	199.3
Heterodontosaurus_tucki	201.3	190.8
Scutellosaurus_lawleri	201.3	182.7
Laquintasaura_venezuelae	201.3	174.1
Emausaurus_ernsti	182.7	174.1
Scelidosaurus_harrisonii	199.3	190.8
Alcovasaurus	157.3	145
Huayangosaurus_taibaii	163.5	157.3
Chungkingosaurus_jiangbeiensis	163.5	157.3
Paranthodon_africanus	145	136.4
Tuojiangosaurus_multispinus	157.3	145
Jiangjunosaurus_junggarensis	163.5	157.3
Gigantspinosaurus_sichuanensis	163.5	157.3
Kentrosaurus_aethiopicus	163.5	145
Dacentrurus_armatus	163.5	145
Loricatosaurus_priscus	164.7	161.2
Hesperosaurus_mjosi	161.2	145
Miragaia_Longicollum	155.7	145
Stegosaurus_stenops	157.3	145
Stegosaurus_homheni	139.8	100.5
Minmi_sp	145	100.5
Mymoorapelta_maysi	157.3	145
Gargoyleosaurus_parkpinorum	157.3	152.1
Dongyangopelta_yangyanensis	113	93.9
Sauroplites_scutiger	125	113
Taohelong_jinchengensis	145	100.5
Tatankacephalus_cooneyorum	113	100.5
Antarctopelta	84.9	70.6
Argentinian_nodosaurid	157.3	66
Glyptodontopelta_mimus	83.5	66
Panoplosaurus_mirus	83.5	70.6
Pawpawsaurus_campbelli	105.3	99.6
Sauropelta_edwardsorum	125	100.5
Stegopelta_landerensis	105.3	93.5
Gastonia_burgei	139.8	125
Ahshislepelta_minor	83.5	70.6
Kunbarrasaurus_ieversi	105.3	99.6
Hylaeosaurus_armatus	140.2	109
Liaoningosaurus_paradoxus	130	122.46
Crichtonpelta_benxiensis	105.3	89.8
Chuanqilong_chaoyangensis	125	113
Cedarpelta_bilbeyhallorum	122.46	93.5
Aletopelta_coombsi	83.5	70.6
Shamosaurus_scutatus	125	100.5
Gobisaurus_domoculus	125	89.8
Zhejiangosaurus	99.7	94.3
Pinacosaurus_mephistocephalus	83.6	72.1
Pinacosaurus_grangeri	100.5	66
Tsagantegia_longicranialis	100.5	83.6
Talarurus_plicatospineus	100.5	83.6
Nodocephalosaurus_kirtlandensis	83.5	70.6
Saichania_chulsanensis	100.5	70.6
Zaraapelta_nomadis	100.5	83.6
Tarchia_kielanae	83.5	70.6
Ziapelta_sanjuanensis	83.5	70.6
Euoplocephalus_tutus	83.5	70.6
Zuul_crurivastator	83.5	70.6
Scolosaurus_cutleri	83.5	70.6
Dyoplosaurus_acutosquameus	83.5	70.6
Anodontosaurus_lambei	83.5	66
Ankylosaurus_magniventris	72.1	66
Lesothosaurus_diagnosticus	201.3	190.8
Agilisaurus_louderbacki	163.5	157.3
Leaellynasaura_amicagraphica	122.46	109
Hexinlusaurus_multidens	163.5	157.3
Yandusaurus_hongheensis	163.5	157.3
Kulindadromeus_zabaikalicus	167.7	145
Jeholosaurus_shangyuanensis	125.45	122.46
Yueosaurus_tiantaiensis	113	93.9
Othnielosaurus_consors	156.3	146.8
Parksosaurus_warreni	70.6	66
Thescelosaurus_neglectus	83.5	66
Thescelosaurus_assiniboiensis	70.6	66
Thescelosaurus_garbanii	70.6	66
Notohypsilophodon_comodorensis	99.6	89.3
Haya_griva	86.3	72.1
Changchunsaurus_parvus	125	93.9
Oryctodromeus_cubicularis	100.5	93.9
Koreanosaurus_boseongensis	83.6	72.1
Zephyrosaurus_schaffi	113	100.5
Orodromeus_makelai	83.6	66
Albertadromeus_syntarsus	83.6	72.1
Kaiparowits_orodromine	76.6	74.3
Hypsilophodon_foxii	136.4	122.46
Gideonmantellia_amosanjuanae	130	125.45
Morrosaurus_antarcticus	70.6	66
Talenkauen_santacrucensis	83.6	66
Atlascopcosaurus_loadsi	122.46	109
Macrogryphosaurus_gondwanicus	89.3	85.5
Qantassaurus_intrepidus	122.46	112.03
Anabisetia_saldiviai	93.6	89.3
Gasparinisaura_cincosaltensis	83.5	70.6
Trinisaura_santamartaensis	83.5	70.6
Burianosaurus_augustai	99.6	93.5
Rhabdodon_sp	83.6	66
Zalmoxes_robustus	83.5	66
Mochlodon_vorosi	86.3	83.6
Zalmoxes_shqiperorum	70.6	66
Tenontosaurus_tilletti	125	113
Tenontosaurus_dossi	122.46	112.03
Eousdryosaurus_nanohallucis	155.7	145
Camptosaurus_valdensis	136.4	122.46
Callovosaurus_leedsi	164.7	161.2
Dysalotosaurus_lettowvorbecki	155.7	150.8
Dryosaurus_altus	157.3	145
Valdosaurus_canaliculatus	145	125
Elrhazosaurus_nigeriensis	125	113
Camptosaurus_dispar	157.3	145
Cumnoria_prestwichii	155.7	150.8
Uteodon_aphanoecetes	150.8	145
Draconyx_loureiroi	152.1	145
Planicoxa_venenica	129.4	122.46
Theiophytalia_kerri	125	100.5
Hippodraco_scutodens	130	122.46
Owenodon_hoggii	152.1	145
Muttaburrasaurus_langdoni	105.3	99.6
Dakotadon_lakotaensis	139.8	132.9
Osmakasaurus_depressus	157.3	125
Cedrorestes_crichtoni	130	125.45
Iguanacolossus_fortis	145	132.9
Lanzhousaurus_magnidens	130	113
Yunganglong_datongensis	100.5	83.6
Fukuisaurus_tetoriensis	130	113
Siamodon_nimngami	129.4	113
Hypselospinus_fittoni	145	132.9
Barilium_dawsoni	140.2	125.45
Lurdusaurus_arenatus	113	100.5
Iguanodon_galvensis	130	125.45
Iguanodon_bernissartensis	150.8	100.5
Morelladon_beltrani	125.45	122.46
Mantellisaurus_atherfieldensis	145	113
Equijubus_normani	112.03	105.3
Bolong_yixianensis	130	122.46
Ouranosaurus_nigeriensis	125	100.5
Jinzhousaurus_yangi	125.45	122.46
Xuwulong_yueluni	125	113
Altirhinus_kurzanovi	109	99.6
Koshisaurus_katsuyama	130	113
Gongpoquansaurus_mazongshanensis	112.03	105.3
Batyrosaurus_rozhdestvenskyi	86.3	70.6
Proa_valdearinnoensis	112.03	109
Ratchasimasaurus_suranareae	125	113
Penelopognathus_weishampeli	125	113
Sirindhorna_khoratensis	129.4	113
Zuoyunlong_huangi	100.5	83.6
Probactrosaurus_gobiensis	129.4	100.5
Eolambia_caroljonesa	105.3	93.6
Jintasaurus_meniscus	125	113
Jeyawati_rugoculus	93.5	89.3
Protohadros_byrdi	99.6	93.5
Datonglong_tianzhenensis	100.5	72.1
Tethyshadros_insularis	83.6	72.1
Levnesovia_transoxiana	93.5	89.3
Nanyangosaurus_zhugeii	93.5	70.6
Orthomerus_dolloi	70.6	66
Gilmoreosaurus_mongoliensis	83.5	70.6
Bactrosaurus_johnsoni	100.5	66
Zhanghenglong_yangchengensis	86.3	83.6
Tanius_sinensis	89.8	72.1
Plesiohadros_djadokhtaensis	85.8	70.6
Shuangmiaosaurus_gilmorei	105.3	99.6
Lophorhothon_atopus	83.5	70.6
Eotrachodon_orientalis	85.8	83.5
Claosaurus_agilis	89.3	70.6
Hadrosaurus_foulkii	83.6	70.6
Acristavus_gagslarsoni	83.5	70.6
Maiasaura_peeblesorum	83.6	70.6
Probrachylophosaurus_bergei	83.6	72.1
Ornatops_incantatus	83.5	70.6
Brachylophosaurus_canadensis	83.6	70.6
Rhinorex_condrupus	83.5	70.6
Gryposaurus_latidens	85.8	70.6
Gryposaurus_notabilis	83.5	70.6
Gryposaurus_monumentensis	83.5	70.6
Anasazisaurus_horneri	83.5	70.6
Prosaurolophus_maximus	83.5	66
Augustynolophus_morrisi	70.6	66
Saurolophus_osborni	72.1	66
Saurolophus_angustirostris	72.1	66
Kerberosaurus_manakini	72.1	66
Shantungosaurus_giganteus	83.6	66
Edmontosaurus_regalis	83.6	66
Edmontosaurus_annectens	83.6	66
Aralosaurus_tuberiferus	86.3	70.6
Canardia_garonnensis	70.6	66
Pararhabdodon_isonensis	70.6	66
Tsintaosaurus_spinorhinus	83.6	72.1
Jaxartosaurus_aralensis	89.8	83.6
Arenysaurus_ardevoli	70.6	66
Amurosaurus_riabinini	72.1	66
Olorotitan_arharensis	72.1	66
Charonosaurus_jiayinensis	72.1	66
Parasaurolophus_cyrtocristatus	83.5	70.6
Parasaurolophus_tubicen	83.5	70.6
Parasaurolophus_walkeri	83.5	70.6
Lambeosaurus_lambei	83.6	70.6
Lambeosaurus_magnicristatus	83.6	70.6
Corythosaurus_casuarius	83.5	70.6
Corythosaurus_intermedius	83.5	70.6
Hypacrosaurus_altispinus	83.6	66
Hypacrosaurus_stebingeri	85.8	70.6
Yinlong_downsi	163.5	157.3
Xuanhuaceratops_niei	163.5	145
Chaoyangsaurus_youngi	150.8	132.9
Hualianceratops_wucaiwanensis	163.5	157.3
Psittacosaurus_lujiatunensis	130	122.46
Psittacosaurus_sinensis	125	113
Psittacosaurus_mongoliensis	145	100.5
Beg_tse	105.3	93.9
Mosaiceratops_azumai	93.5	70.6
Asiaceratops_salsopaludalis	99.6	93.5
Aquilops_americanus	109	99.6
Liaoceratops_yanzigouensis	125.45	122.46
Yamaceratops_dorngobiensis	86.3	72.1
Auroraceratops_rugosus	129.4	100.5
Helioceratops_brachygnathus	125	93.9
Archaeoceratops_yujingziensis	125	113
Koreaceratops_hwaseongensis	113	100.5
Cerasinops_hodgskissi	83.6	72.1
Prenoceratops_pieganensis	83.6	72.1
Montanoceratops_cerorhynchus	83.5	66
Zhuchengceratops_inexpectus	83.6	72.1
Gryphoceratops_morrisoni	85.8	83.5
Leptoceratops_gracilis	72.1	66
Udanoceratops_tschizhovi	83.6	70.6
Graciliceratops_mongoliensis	100.5	83.6
Protoceratops_hellenikorhinus	83.6	72.1
Protoceratops_andrewsi	85.8	70.6
Bagaceratops_rozhdestvenskyi	83.5	70.6
Ajkaceratops_kozmai	86.3	83.6
Zuniceratops_christopheri	93.5	89.3
Turanoceratops_tardabilis	93.5	89.3
Machairoceratops_cronusi	83.5	70.6
Xenoceratops_foremostensis	83.5	70.6
Diabloceratops_eatoni	83.5	70.6
Avaceratops_lammersi	83.5	70.6
Nasutoceratops_titusi	83.5	70.6
Medusaceratops_lokii	83.5	70.6
Albertaceratops_nesmoi	83.5	70.6
Wendiceratops_pinhornensis	83.5	70.6
Sinoceratops_zhuchengensis	83.6	72.1
Spinops_sternbergorum	83.5	70.6
Rubeosaurus_ovatus	83.6	72.1
Centrosaurus_sp	83.6	66
Coronosaurus_brinkmani	83.6	70.6
Styracosaurus_albertensis	83.6	70.6
Einiosaurus_procurvicornis	83.6	72.1
Achelousaurus_horneri	83.5	70.6
Pachyrhinosaurus_lakustai	83.5	70.6
Pachyrhinosaurus_perotorum	70.6	66
Pachyrhinosaurus_canadensis	83.5	66
Regaliceratops_peterhewsi	72.1	66
Mercuriceratops_gemini	84.9	70.6
Bravoceratops_polyphemus	72.1	66
Coahuilaceratops_magnacuerna	83.5	70.6
Chasmosaurus_russelli	83.5	70.6
Pentaceratops_sternbergii	83.5	66
Utahceratops_gettyi	83.5	70.6
Vagaceratops_irvinensis	83.5	70.6
Kosmoceratops_richardsoni	83.5	70.6
Agujaceratops_mariscalensis	83.5	70.6
Chasmosaurus_belli	83.5	70.6
Mojoceratops_kaiseni	85.8	70.6
Ojoceratops_fowleri	70.6	66
Arrhinoceratops_brachyops	83.5	66
Anchiceratops_ornatus	83.5	66
Eotriceratops_xerinsularis	70.6	66
Torosaurus_utahensis	72.1	66
Torosaurus_latus	72.1	66
Nedoceratops_hatcheri	69	66
Triceratops_prorsus	72.1	66
Triceratops_horridus	83.5	66
Wannanosaurus_yansiensis	70.6	66
Stegoceras_novomexicanum	83.5	70.6
Stegoceras_validum	83.6	70.6
Colepiocephale_lambei	83.6	70.6
Hanssuesia_sternbergi	83.6	72.1
Goyocephale_lattimorei	86.3	66
Homalocephale_calathocercos	72.1	66
Tylocephale_gilmorei	83.5	70.6
Foraminacephale_brevis	85.8	70.6
Amtocephale_gobiensis	100.5	83.6
Acrotholus_audeti	85.8	83.5
Prenocephale_prenes	72.1	66
Sinocephale_bexelli	92	66
Sphaerotholus_goodwini	83.5	70.6
Sphaerotholus_buchholtzae	72.1	66
Sphaerotholus_edmontonense	83.5	66
Alaskacephale_gangloffi	70.6	66
Pachycephalosaurus_wyomingensis	83.5	66
Stygimoloch_spinifer	83.5	66
Diandongosuchus_fuyuanensis	242	237
Wannia_scurriensis	237	208.5
Parasuchus_bransoni	237	208.5
Parasuchus_angustifrons	237	228
Parasuchus_hislopi	237	208.5
Ebrachosuchus_neukami	237	228
Paleorhinus_parvus	235	221.5
Paleorhinus_sawini	237	208.5
Rutiodon_carolinensis	228	208.5
NMMNHS_P4781	208.5	201.3
Angistorhinus_talainti	237	228
TMM_31100_1332	228	220
Angistorhinus_grandis	237	208.5
USNM_v_21376	237	208.5
Leptosuchus_crosbiensis	237	208.5
PEFO_34852	237	201.3
Smilosuchus_gregorii	237	208.5
Smilosuchus_adamanensis	228	208.5
Pravusuchus_hortus	228	208.5
Phytosaurus_doughtyi	237	208.5
Leptosuchus_studeri	237	208.5
Coburgosuchus_goeckeli	228	208.5
Nicrosaurus_meyeri	228	208.5
Nicrosaurus_kapffi	228	208.5
Machaeroprosopus_andersoni	228	208.5
Machaeroprosopus_zunii	237	208.5
USNM_v_17098	237	227
NMMNHS_P4256	227	208.5
NMMNHS_P31094	221	206
Redondasaurus_gregorii	228	201.3
Redondasaurus_bermani	208.5	201.3
Protome_batalaria	228	208.5
Machaeroprosopus_mccauleyi	228	208.5
Machaeroprosopus_lottorum	228	208.5
Machaeroprosopus_jablonskiae	228	208.5
Machaeroprosopus_buceros	228	201.3
Phytosauridae_indet	237	196.5
Mystriosuchus_steinbergeri	216	211
Mystriosuchus_planirostris	228	208.5
Mystriosuchus_westphali	228	208.5
Nundasuchus_songeaensis	247.2	242
Ornithosuchus_longidens	235	205
Venaticosuchus_rusconii	237	228
Riojasuchus_tenuisceps	228	208.5
Revueltosaurus_callenderi	237	208.5
Aetosauria_indet	251	113
Longosuchus_meadei	228	208.5
Stagonolepis_robertsoni	237	208.5
Turfanosuchus_dabanensis	247.2	242
Yonghesuchus_sangbiensis	242	228
Gracilisuchus_stipanicicorum	242	237
Mandasuchus_tanyauchen	247	242
Qianosuchus_mixtus	247.2	242
Waldshut_taxon	247.2	242
Hypselorhachis_mirabilis	247.2	242
Ctenosauriscus_koeneni	251.3	247.2
Arizonasaurus_babbitti	247.2	242
Xilousuchus_sapingensis	251.2	242
Poposaurus_gracilis_holotype	237	201.3
Poposaurus_gracilis_Yale	237	201.3
Lotosaurus_adentus	247.2	242
Sillosuchus_longicervis	237	228
Shuvosaurus_inexpectatus	228	208.5
Effigia_okeeffeae	208.5	201.3
Ticinosuchus_ferox	247.2	242
Prestosuchus_chiniquensis	247.2	201.3
Saurosuchus_galilei	237	208.5
Luperosuchus_fractus	242	237
Batrachotomus_kupferzellensis	242	235
Fasolasuchus_tenax	228	208.5
Rauisuchus_tiradentes	237	208.5
Polonosuchus_silesiacus	237	205.5
Postosuchus_kirkpatricki	237	208.5
Postosuchus_alisonae	237	208.5
Carnufex_carolinensis	237	228
Redondavenator_quayensis	228	208.5
CM_73372	227	208.5
Erpetosuchus_granti	237	208.5
Pseudhesperosuchus_jachaleri	228	208.5
Trialestes_romeri	237	228
Saltoposuchus_connectens	215.56	212
Terrestrisuchus_gracilis	208.5	201.3
Litargosuchus_leptorhynchus	201.3	190.8
Hesperosuchus_agilis	228	201.3
Dromicosuchus_grallator	237	208.5
Kayentasuchus_walkeri	199.3	182.7
Sphenosuchus_acutus	201.3	190.8
Dibothrosuchus_elaphros	199.3	190.8
Junggarsuchus_sloani	166.1	163.5
Almadasuchus_figarii	161.2	155.7
Hallopus_victor	157.3	145
Macelognathus_vagans	157.3	145
Protosuchus	201.3	190.8
Hemiprotosuchus_leali	228	208.5
UCMP_97638	196.5	183
Edentosuchus_tienshanensis	122.45	100.5
Orthosuchus_stormbergi	201.3	190.8
Notochampsa_istedana	182.28	180.1
Zaraasuchus_shepardi	83.6	72.1
Gobiosuchus_kielanae	83.6	70.6
Sichuanosuchus	163.5	100.5
Shantungosuchus	145	130
Zosuchus_davidsoni	83.6	72.1
Nominosuchus	163.5	145
Fruitachampsa_callisoni	157.3	145
Shartegosuchus_asperopalatum	152.1	145
Adzhosuchus_fuscus	152.1	145
Hsisosuchus	163.5	145
Anatosuchus_minor	125	100.5
Kaprosuchus_saharicus	100.5	93.9
Mahajangasuchus_insignis	72.1	66
Hamadasuchus_rebouli	113	93.5
Montealtosuchus_arrudacamposi	83.5	66
Uberabasuchus_terrificus	72.1	66
Peirosaurus_torminni	72.1	66
Lomasuchus_palpebrosus	93.5	85.8
Araripesuchus_wegeneri	125	100.5
Araripesuchus_tsangatsangana	72.1	66
Araripesuchus_buitreraensis	99.6	93.5
Araripesuchus_patagonicus	99.6	93.5
Araripesuchus_gomesii	112.03	109
Uruguaysuchus_aznarezi	125	83.6
Libycosuchus_brevirostris	99.6	93.5
Simosuchus_clarki	72.1	66
Malawisuchus_mwakasyungutiensis	125	113
Mariliasuchus_amarali	83.5	66
Notosuchus_terrestris	86.3	83.6
Chimaerasuchus_paradoxus	125	100.5
Razanandrongobe_sakalavae	168.3	166.1
Comahuesuchus_brachybuccalis	86.3	83.6
Pabwehshi_pakistanensis	72.1	66
Cynodontosuchus_rothi	86.3	61.6
Campinasuchus_dinizi	83.5	66
Pissarrachampsa_sera	83.5	66
Stratiotosuchus_maxhechti	83.5	66
Baurusuchus_albertoi	83.5	66
Baurusuchus_salgadoensis	83.5	66
Baurusuchus_pachecoi	83.5	66
Iberosuchus_macrodon	55.8	37.2
Bergisuchus_dietrichbergi	48.6	40.4
Ayllusuchus_fernandezi	48.6	37.2
Bretesuchus_bonapartei	58.7	55.8
Barinasuchus_arveloi	15.97	11.608
Ogresuchus_furatus	70.6	66
Lumbrera_form	56	41.2
Zulmasuchus_querejazui	66	61.6
Sebecus_icaeorhinus	55.8	37.2
Langstonia_huilensis	15.97	11.608
Stolokrosuchus_lapparenti	125	100.5
Isisfordia_duncani	105.3	99.6
Steneosaurus_bollensis	201.3	174.1
Pelagosaurus_typus	183	175.6
Metriorhynchus_superciliosus	166.1	150.8
Metriorhynchus_casamiquelai	174.1	161.2
Dakosaurus_andiniensis	152.1	139.8
Dakosaurus_maximus	157.3	145
Cricosaurus_suevicus	155.7	150.8
Cricosaurus_araucanensis	150.8	145
Sokotosuchus_ianwilsoni	70.6	66
Hyposaurus_rogersii	70.6	61.7
Dyrosaurus	113	33.9
Rhabdognathus	72.1	55.8
Oceanosuchus_boecensis	99.6	93.5
Meridiosaurus_vallisparadisi	157.3	145
Elosuchus_cherifiensis	100.5	89.3
Terminonaris_robusta	100.5	89.3
Sarcosuchus_imperator	145	93.5
Pholidosaurus_purbeckensis	145	139.8
Theriosuchus_sympiestodon	70.6	66
Theriosuchus_guimarotae	157.3	152.1
Theriosuchus_pusillus	150.8	140.2
Alligatorium_meyeri	157.3	152.1
Batrachomimus_pastosbonensis	163.5	152.1
Calsoyasuchus_valliceps	199.3	182.7
Sunosuchus_junggarensis	163.5	157.3
Eutretauranosuchus_delfsi	157.3	145
PIN_4174_1	152.1	145
Kansajasuchus_extensus	100.5	66
Sunosuchus_miaoi	174.1	145
Siamosuchus_phuphokensis	129.4	113
Amphicotylus_lucasii	157.3	145
Nannosuchus_gracilidens	145	125.45
Goniopholis_baryglyphaeus	157.3	152.1
Goniopholis_kiplingi	145	139.8
Goniopholis_simus	145	139.8
Deltasuchus_motherali	99.6	93.5
Paluxysuchus_newmani	122.46	100.5
Hulkeopholis_plotos	117	103
Anteophthalmosuchus_esuchae	112.03	109
Hulkeopholis_willetti	140.2	136.4
Anteophthalmosuchus_hooleyi	130	122.46
Anteophthalmosuchus_epikrator	129.4	122.46
Dollo_s_Anteophthalmosuchus	129.4	122.46
Allodaposuchus_precedens	70.6	66
Allodaposuchus_cf_precedens	70.6	66
Pachycheilosuchus_trinquei	112.03	109
Allodaposuchus_subjuniperus	70.6	66
Acynodon_adriaticus	83.6	72.1
Acynodon_iberoccitanus	83.5	66
Tarsomordeo_winkleri	125	113
Susisuchus_anatoceps	125	100.5
Iharkutosuchus_makadii	86.3	83.6
Hylaeochampsa_vectiana	130	122.46
Bernissartia_fagesii	145	122.46
Glen_Rose_Form	113	108
Wannchampsus_kirpachi	125	113
Rugosuchus_nonganensis	93.5	83.5
Shamosuchus_djadochtaensis	83.6	70.6
Yanjisuchus_longshanensis	105.3	93.9
Dzharakuduk_paralligatoid	100.5	93.9
Kansajsuchus_extensus	85.8	83.5
Scolomastax_sahlsteini	99.6	93.5
Turanosuchus_aralensis	86.3	83.5
Paralligator_ulgicus	96	89
Paralligator_tersus	72.1	66
Paralligator_gradilifrons_holotype	100.5	83.6
Paralligator_gradilifrons	100.5	83.6
Paralligator_major	100.5	83.6
Paralligator_ulanicus	100.5	83.6
Paralligator_ancestralis	80	75
Borealosuchus_sternbergii	72.1	63.3
Borealosuchus_acutidentatus	66	61.7
Borealosuchus_formidabilis	83.5	55.8
Borealosuchus_threeensis	70.6	61.7
Borealosuchus_wilsoni	55.8	46.2
Leidyosuchus_canadensis	83.5	70.6
Diplocynodon_hantoniensis	38	33.9
Diplocynodon_darwini	48.6	40.4
Diplocynodon_ratelii	33.9	13.82
Diplocynodon_deponiae	48.6	40.4
Diplocynodon_muelleri	33.9	28.4
Diplocynodon_tormis	48.6	37.2
Diplocynodon_remensis	59.2	56
Eocaiman_cavernensis	41.3	38
Eocaiman_palaeocenicus	66	61.6
Hassiacosuchus_haupti	48.6	40.4
Arambourgia_gaudryi	56	15.97
Procaimanoidea_utahensis	46.2	40.4
Allognathosuchus_wartheni	56.8	50.3
Navajosuchus_mooki	66	61.7
Allognathosuchus_polyodon	50.3	40.4
Alligator_mcgrewi	20.43	15.97
Alligator_prenasalis	40.4	33.9
Alligator_olseni	23.03	15.97
Alligator_sinensis	0	0
Alligator_mefferdi	13.6	4.9
Alligator_mississippiensis	0	0
Ceratosuchus_burdoshi	56.8	55.8
Wannaganosuchus_brachymanus	61.7	56.8
Brachychampsa_montana	83.5	66
Stangerochampsa_mccabei	70.6	66
Gnatusuchus_pebasensis	15.97	5.33
Kuttanacaiman_iquitosensis	15.97	11.608
Globidentosuchus_brachyrostris	15.97	6.8
Caiman_lutescens	0	0
Caiman_gasparinae	9	6.8
Mourasuchus_amazonensis	11.608	2.588
Mourasuchus_arendsi	15.97	5.333
Mourasuchus_atopus	15.97	11.8
Caiman_yacare	0	0
Acresuchus_pachytemporalis	11.62	5.333
Purussaurus_neivensis	15.97	11.608
Purussaurus_brasiliensis	23.03	0.0117
Purussaurus_mirandai	11.62	5.333
UCMP_39978	38	7.246
Caiman_wannlangstoni	15.97	5.333
Caiman_brevirostris	11.62	5.333
Melanosuchus_niger	0	0
Caiman_latirostris	0	0
Bottosaurus_harlani	72.1	61.7
Necrosuchus_ionensis	66	61.6
Protocaiman_peligrensis	66	61.6
Caiman_crocodilus	0	0
Tsoabichi_greenriverensis	55.8	50.3
Paleosuchus_palpebrosus	0	0
Paleosuchus_trigonatus	0	0
Planocrania_datangensis	61.7	58.7
Planocrania_hengdongensis	58.7	55.8
Boverisuchus_magnifrons	47.8	41.3
Boverisuchus_vorax	55.8	40.4
Maroccosuchus_zennaroi	56	47.8
Dollosuchoides_densmorei	47.8	41.3
Kentisuchus_spenceri	56	47.8
Maomingosuchus_petrolica	37.2	33.9
Gavialosuchus_eggenburgensis	20.44	15.97
Tomistoma_lusitanica	23.03	7.246
Thecachampsa_antiquus	15.97	11.608
Thecachampsa_sericodon	59.2	0.012
Paratomistoma_courti	41.3	38
Tomistoma_schlegelii	0	0
Toyotamaphimeia_machikanensis	0.781	0.126
Penghusuchus_pani	11.608	5.333
Tomistoma_cairense	47.8	41.2
Thoracosaurus_isorhynchus	72.1	66
Eosuchus_lerichei	59.2	33.9
Eosuchus_minor	59.2	47.8
Portugalosuchus_azenhae	99.6	93.5
Eothoracosaurus_mississippiensis	83.5	66
Thoracosaurus_neocesariensis	100.5	50.3
Tomistoma_dowsoni	23.03	11.608
Eogavialis_africanum	38	33.9
Aktiogavialis_caribesi	11.62	7.246
Argochampsa_krebsi	66	56
Piscogavialis_jugaliperforatus	11.62	5.333
Ikanogavialis_gameroi	15.97	5.333
Siquisiquesuchus_venezuelensis	20.44	15.97
Dadagavialis_gunai	23.03	15.97
Gryposuchus_colombianus	15.97	11.608
Gryposuchus_pachakamue	15.97	5.333
Gryposuchus_neogaeus	11.62	7.246
Gryposuchus_croizati	11.62	5.333
Gavialis_lewisi	5.333	2.588
Gavialis_browni	11.608	2.588
Gavialis_gangeticus	0	0
Asiatosuchus_germanicus	47.8	41.3
Crocodylus_affinis	50.3	47.8
Asiatosuchus_depressifrons	59.2	41.3
Jiangxisuchus_nankangensis	72.1	66
Kambara_implexidens	56	47.8
Kambara_taraina	48.6	33.9
Asiatosuchus_nanlingensis	61.7	58.7
Kambara_murgonensis	56	47.8
Baru_huberi	28.1	23.03
Baru_wickeni	28.4	23.03
Baru_darrowi	28.4	11.608
Trilophosuchus_rackhami	15.97	11.62
Mekosuchus_inexpectatus	0.0117	0
Mekosuchus_sanderi	15.97	11.62
Mekosuchus_whitehunterensis	28.4	15.97
Ultrastenos_willisi	28.4	23.03
Australosuchus_clarkae	28.4	11.608
Euthecodon_arambourgi	23.03	15.97
Brochuchus_pigotti	23.03	15.97
Osteolaemus_tetraspis	0	0
Voay_robustus	0.126	0.01
Crocodylus_megarhinus	33.9	28.1
Quinkana	28.1	0.0117
Crocodylus_thorbjarnarsoni	11.62	0.781
Mecistops_cataphractus	0	0
Crocodylus_johnsoni	0	0
Crocodylus_novaeguineae	0	0
Crocodylus_mindorensis	0	0
Crocodylus_moreletii	0	0
Crocodylus_rhombifer	0	0
Crocodylus_acutus	0	0
Crocodylus_intermedius	0	0
Crocodylus_porosus	0	0
Crocodylus_anthropophagus	3.6	0.0117
Crocodylus_siamensis	0	0
Crocodylus_niloticus	0	0
Crocodylus_palustris	0	0
Crocodylus_palaeindicus	11.62	2.588
