# Supplementary material for: Deep reptilian evolutionary roots of a major avian respiratory adaptation
Source: Commun Biol. 2023 Jan 17;6:3. doi: 10.1038/s42003-022-04301-z (PMC9845227; doi:10.1038/s42003-022-04301-z)
Supplement: Supplementary file 4 — Supplementary Data [file 42003_2022_4301_MOESM4_ESM.zip › Supplementary Data/ASR_raw_data/arch_tree.nex]

#NEXUS
begin trees;
	tree tree_1 = [&R] (Chanaresuchus:59.0,(((Spondylosoma_absconditum:2.0,(Yarasuchus_deccanensis:1.0,Dongusuchus_efremovi:1.0,Teleocrater_rhadinus:1.0):1.0):55.0,((Dimorphodon_macronyx:1.0,Eudimorphodon_ranzii:1.0):55.0,((Lagerpeton_chanarensis:2.0,(Dromomeron_romeri:1.0,Dromomeron_gregorii:1.0):1.0):53.0,((Marasuchus_lilloensis:1.0,Saltopus_elginensis:1.0):53.0,((Lewisuchus:4.0,(Eucoelophysis_baldwini:3.0,(Asilisaurus_kongwe:2.0,(Ignotosaurus_fragilis:1.0,Sacisaurus_agudoensis:1.0,Diodorus_scytobrachion:1.0,Lutungutali_sitwensis:1.0,Silesaurus_opolensis:1.0):1.0):1.0):1.0):49.0,(((Staurikosaurus_pricei:2.0,(Sanjuansaurus_gordilloi:1.0,Herrerasaurus_ischigualastensis:1.0):1.0):49.0,(Agnosphitys_cromhallensis:50.0,Eodromaeus_murphi:50.0,Daemonosaurus_chauliodus:50.0,(((Eoraptor_lunensis:4.0,(Buriolestes_schultzi:3.0,(Panphagia_protos:2.0,(Saturnalia_tupiniquim:1.0,Pampadromaeus_barberenai:1.0):1.0):1.0):1.0):44.0,(Pantydraco_caducus:47.0,(Thecodontosaurus_antiquus:46.0,(Ruehleia_bedheimensis:45.0,(Unaysaurus_tolentinoi:1.0,Plateosaurus_ingens:1.0,Plateosaurus_engelhardti:1.0,Plateosaurus_gracilis:1.0):44.0,((Eucnemosaurus:1.0,Riojasaurus_incertus:1.0):43.0,((Ignavusaurus_rachelis:1.0,Sarahsaurus_aurifontanalis:1.0):42.0,(((Lufengosaurus:1.0,Glacialisaurus_hammeri:1.0,Coloradisaurus_brevis:1.0):2.0,(Massospondylus:2.0,(Adeopapposaurus_mognai:1.0,Leyesaurus_marayensis:1.0):1.0):1.0):39.0,(Jingshanosaurus:41.0,(Seitaad_ruessi:40.0,Yunnanosaurus:40.0,Anchisaurus:40.0,(Mussaurus_patagonicus:39.0,(Aardonyx_celestae:38.0,(Leonerasaurus_taquetrensis:37.0,((Camelotia_borealis:1.0,Melanorosaurus_readi:1.0):35.0,(Blikanasaurus_cromptoni:35.0,((Antetonitrus_ingenipes:1.0,Lessemsaurus_sauropoides:1.0):33.0,(Gongxianosaurus_shibeiensis:33.0,(Isanosaurus_attavipachi:32.0,((Tazoudasaurus_naimi:1.0,Vulcanodon_karibaensis:1.0):30.0,((Patagosaurus_fariasi:1.0,Barapasaurus_tagorei:1.0):29.0,(Shunosaurus:29.0,((Chuanjiesaurus_anaensis:2.0,(Mamenchisaurus:1.0,Wamweracaudia_keranjei:1.0):1.0):26.0,(Omeisaurus:27.0,((Cetiosauriscus_stewarti:1.0,Jobaria_tiguidensis:1.0):25.0,(Lapparentosaurus_madagascariensis:25.0,(((Zby_atlanticus:2.0,(Losillasaurus_giganteus:1.0,Turiasaurus_riodevensis:1.0):1.0):1.0,(Mierasaurus_bobyoungi:2.0,(Moabosaurus_utahensis:1.0,Tendaguria_tanzaniensis:1.0):1.0):1.0):21.0,((Bellusaurus_sui:2.0,(Haestasaurus_becklesii:1.0,Janenschia_robusta:1.0):1.0):21.0,((Camarasaurus:1.0,Lourinhasaurus_alenquerensis:1.0):21.0,((Haplocanthosaurus_priscus:13.0,(Haplocanthosaurus_delfsi:12.0,(Amphicoelias:11.0,(((Apatosaurus_excelsus:4.0,((Dinheirosaurus_lourinhanensis:1.0,Supersaurus:1.0):2.0,(Diplodocus:2.0,(Leinkupal_laticauda:1.0,Tornieria:1.0):1.0):1.0):1.0):1.0,(Suuwassea_emilieae:3.0,(Lingwulong_shenqi:2.0,(Amargasaurus_cazaui:1.0,Brachytrachelopan_mesai:1.0,Dicraeosaurus:1.0):1.0):1.0):2.0):5.0,(Amazonsaurus_maranhensis:9.0,(Zapalasaurus_bonapartei:8.0,((Comahuesaurus_windhauseni:1.0,Rayososaurus_agrioensis:1.0):6.0,(Histriasaurus_boscarollii:6.0,Katepensaurus_goicoecheai:6.0,((Cathartesaura_anaerobica:1.0,EI_Chocon_rebbachisaurid:1.0,Limaysaurus_tessonei:1.0,Nopcsaspondylus_alarconensis:1.0):4.0,(Nigersaurus_taqueti:4.0,(Rebbachisaurus:3.0,(Tataouinea_hannibalis:2.0,(Demandasaurus_darwini:1.0,IOW_rebbachisaurid_caudal:1.0):1.0):1.0):1.0):1.0):1.0):1.0):1.0):1.0):1.0):1.0):1.0):1.0):8.0,((Aragosaurus_ischiaticus:1.0,Tehuelchesaurus_benitezii:1.0):19.0,(Galveosaurus_herreroi:19.0,((Vouivria_damparisensis:6.0,(Atlasaurus_imelakei:5.0,(Europasaurus_holgeri:4.0,(Lusotitan_atalaiensis:3.0,(Sonorasaurus_thompsoni:2.0,(Brachiosaurus:1.0,Giraffatitan:1.0):1.0,(Abydosaurus_mcintoshi:1.0,Cedarosaurus_weiskopfae:1.0,Soriatitan_golmayensis:1.0,Venenosaurus_dicrocei:1.0):1.0):1.0):1.0):1.0):1.0):12.0,(Dongbeititan_dongi:17.0,(((Angolatitan_adamastor:1.0,Andesaurus_delgadoi:1.0):1.0,(Chubutisaurus_insignis:1.0,Wintonotitan_wattsi:1.0):1.0):14.0,(Tastavinsaurus_sanzi:15.0,Mnyamawamtuka_moyowamkia:15.0,(Atsinganosaurus_velauciensis:14.0,(Malawisaurus_dixeyi:13.0,(Karongasaurus_gittelmani:12.0,((Rapetosaurus_krausei:4.0,((Tapuiasaurus_macedoi:2.0,Muyelensaurus_pecheni:2.0,(Rinconsaurus_caudamirus:1.0,Bonitasaura_salgadoi:1.0):1.0):1.0,(Panamericansaurus_schroederi:2.0,Normanniasaurus_genceyi:2.0,Shingopana_songwensis:2.0,(Gondwanatitan_faustoi:1.0,Overosaurus_paradasorum:1.0):1.0,(Aeolosaurus:1.0,Trigonosaurus_pricei:1.0):1.0):1.0):1.0):7.0,(Rukwatitan_bisepultus:10.0,(Isisaurus_colberti:9.0,(((Diamantinasaurus_matildae:1.0,Argyrosaurus_superbus:1.0):2.0,((Saltasaurus_loricatus:1.0,Neuquensaurus:1.0):1.0,(Paralititan_stromeri:1.0,Maxakalisaurus_topai:1.0):1.0):1.0):5.0,(((Ampelosaurus_atacis:2.0,Mansourasaurus_shahinae:2.0,(Opisthocoelicaudia_skarzynskii:1.0,Lirainosaurus_astibiae:1.0):1.0):2.0,(Paludititan_nalatzensis:3.0,(Dreadnoughtus_schrani:2.0,(Alamosaurus_sanjuanensis:1.0,Baurutitan_britoi:1.0):1.0):1.0):1.0):3.0,(Mendozasaurus_neguyelap:6.0,(Futalognkosaurus_dukei:5.0,(Nemegtosaurus:4.0,(Epachthosaurus_sciuttoi:1.0,Pellegrinisaurus_powelli:1.0):3.0,((Argentinosaurus_huinculensis:2.0,(Ligabuesaurus_leanzai:1.0,Patagotitan_mayorum:1.0):1.0):1.0,(Lohuecotitan_pandafilandi:2.0,(Daxiatitan_binglingi:1.0,Notocolossus_gonzalezparejasi:1.0):1.0):1.0):1.0):1.0):1.0):1.0):1.0):1.0):1.0):1.0):1.0):1.0):1.0):1.0):1.0):1.0):1.0):1.0):1.0):1.0):1.0):1.0):1.0):1.0):1.0):1.0):1.0):1.0):1.0):1.0):1.0):1.0):1.0):1.0):1.0):1.0):1.0):1.0):1.0):1.0):1.0):1.0):1.0):1.0):1.0):1.0):1.0):1.0,((Dilophosaurus_wetherilli:2.0,(Coelophysis_bauri:1.0,Coelophysis_rhodesiensis:1.0):1.0):35.0,((Elaphrosaurus:3.0,(Ceratosaurus:2.0,(Majungasaurus_crenatissimus:1.0,Masiakasaurus_knopfleri:1.0):1.0):1.0):33.0,(Cryolophosaurus_ellioti:35.0,Dilophosaurus_sinensis:35.0,(Chuandongocoelurus_primitivus:34.0,Monolophosaurus_jiangi:34.0,(((Marshosaurus_bicentesimus:2.0,(Piatnitzkysaurus_floresi:1.0,Condorraptor_currumili:1.0):1.0):4.0,(((Suchomimus_tenerensis:1.0,Baryonyx_walkeri:1.0):1.0,(Spinosaurus:1.0,Angaturama_limai:1.0,Irritator_challengeri:1.0):1.0):3.0,(Eustreptospondylus_oxoniensis:4.0,((Duriavenator_hesperis:2.0,(Megalosaurus_bucklandi:1.0,Torvosaurus:1.0):1.0):1.0,(Afrovenator_abakensis:1.0,Magnosaurus_nethercombensis:1.0,Dubreuillosaurus_valesdunensis:1.0,Leshansaurus_qianweiensis:1.0,Piveteausaurus_divesensis:1.0):2.0):1.0):1.0):1.0):27.0,((((Saurophaganax_maximus:1.0,Allosaurus_fragilis:1.0):5.0,((Neovenator_salerii:4.0,(Chilantaisaurus:3.0,((Australovenator_wintonensis:1.0,Fukuiraptor_kitadaniensis:1.0):1.0,(Aerosteon_riocoloradensis:1.0,Megaraptor_namunhuaiquii:1.0):1.0):1.0):1.0):1.0,((Eocarcharia_dinops:1.0,Concavenator_corcovatus:1.0):3.0,(Acrocanthosaurus_atokensis:3.0,(Shaochilong_maortuensis:2.0,(Carcharodontosaurus:1.0,Tyrannotitan_chubutensis:1.0,Giganotosaurus_carolinii:1.0,Mapusaurus_roseae:1.0):1.0):1.0):1.0):1.0):1.0):1.0,((Yangchuanosaurus_zigongensis:2.0,(CV00214:1.0,Yangchuanosaurus_shangyouensis:1.0):1.0):1.0,(Shidaisaurus_jinae:2.0,(Sinraptor_hepingensis:1.0,Metriacanthosaurus_parkeri:1.0,Sinraptor_dongi:1.0,Siamotyrannus_isanensis:1.0):1.0):1.0):4.0):25.0,(Bicentenaria_argentina:31.0,(Zuolong_salleei:30.0,(((Tanycolagreus_topwilsoni:1.0,Coelurus_fragilis:1.0):12.0,((Kileskus_aristotocus:2.0,(Proceratosaurus_bradleyi:1.0,Sinotyrannus_kazuoensis:1.0,Guanlong_wucaii:1.0):1.0):10.0,(Dilong_paradoxus:11.0,(Juratyrant_langhami:10.0,Eotyrannus_lengi:10.0,(Xiongguanlong_baimoensis:9.0,(Dryptosaurus_aquilunguis:8.0,(Appalachiosaurus_montgomeriensis:7.0,(Bistahieversor_sealeyi:6.0,((Gorgosaurus_libratus:1.0,Albertosaurus_sarcophagus:1.0):4.0,(Alioramus:4.0,(Teratophoneus_curriei:3.0,(Daspletosaurus_torosus:2.0,(Tarbosaurus_bataar:1.0,Tyrannosaurus_rex:1.0):1.0):1.0):1.0):1.0):1.0):1.0):1.0):1.0):1.0):1.0):1.0):1.0):16.0,(Tugulusaurus_faciles:28.0,(Ornitholestes_hermanni:27.0,((Juravenator_starki:3.0,(Sinocalliopteryx_gigas:2.0,Huaxiagnathus_orientalis:2.0,(Compsognathus_longipes:1.0,Sinosauropteryx_prima:1.0):1.0):1.0):23.0,((Nqwebasaurus_thwazi:8.0,(Pelecanimimus_polyodon:7.0,(Shenzhousaurus_orientalis:6.0,(Harpymimus_okladnikovi:5.0,((Beishanlong_grandis:2.0,(Deinocheirus_mirificus:1.0,Garudimimus_brevipes:1.0):1.0):2.0,(Anserimimus_planinychus:3.0,(Gallimimus_bullatus:2.0,(Struthiomimus_altus:1.0,Ornithomimus_edmontonicus:1.0):1.0):1.0):1.0):1.0):1.0):1.0):1.0):17.0,((Haplocheirus_sollers:9.0,(Achillesaurus_manazzonei:8.0,(Alvarezsaurus_calvoi:7.0,((Bonapartenykus_ultimus:1.0,Patagonykus_puertai:1.0):5.0,(Albertonykus_borealis:5.0,((Xixianykus_zhangi:1.0,Albinykus_baatar:1.0):3.0,(Mononykus_olecranus:3.0,(Shuvuuia_deserti:2.0,(Linhenykus_monodactylus:1.0,Parvicursor_remotus:1.0):1.0):1.0):1.0):1.0):1.0):1.0):1.0):1.0):15.0,((Falcarius_utahensis:7.0,(Beipiaosaurus_inexpectus:6.0,(Alxasaurus_elesitaiensis:5.0,(Erliansaurus_bellamanus:4.0,(Enigmosaurus_mongoliensis:3.0,(Suzhousaurus_megatherioides:2.0,(Nanshiungosaurus_bohlini:1.0,Nothronychus_mckinleyi:1.0,Segnosaurus_galbinensis:1.0):1.0):1.0):1.0):1.0):1.0):1.0):16.0,(((Epidexipteryx_hui:1.0,Yi_qi:1.0):8.0,(Incisivosaurus_gauthieri:8.0,(Caudipteryx_zoui:7.0,(Avimimus_portentosus:6.0,(Microvenator_celer:5.0,(Chirostenotes_pergracilis:4.0,(Citipati_osmolskae:3.0,(Conchoraptor_gracilis:2.0,(Ingenia_yanshani:1.0,Oviraptor_philoceratops:1.0):1.0):1.0):1.0):1.0):1.0):1.0):1.0):1.0):13.0,((((Sinusonasus_magnodens:2.0,Sinovenator_changi:2.0,(Mei_long:1.0,Jinfengopteryx_elegans:1.0):1.0):3.0,(EK_troodontid_IGM_10044:4.0,Sinornithoides_youngi:4.0,(Xixiasaurus_henanensis:3.0,Byronosaurus_jaffei:3.0,(Zanabazar_junior:2.0,(Saurornithoides_mongoliensis:1.0,Troodon_formosus:1.0):1.0):1.0):1.0):1.0):7.0,(Mahakala_omnogovae:11.0,((Rahonavis_ostromi:3.0,(Buitreraptor_gonzalezorum:2.0,(Neuquenraptor:1.0,Austroraptor_cabazai:1.0):1.0):1.0):7.0,(Shanag_ashile:9.0,((Tianyuraptor_ostromi:4.0,(Zhenyuanlong_suni:3.0,(Sinornithosaurus_millenii:2.0,(Hesperonychus_elizabethae:1.0,Microraptor_zhaoianus:1.0):1.0,(Changyuraptor_yangi:1.0,Graciliraptor_lujiatunensis:1.0):1.0):1.0):1.0):4.0,(Bambiraptor_feinbergorum:7.0,((Dromaeosaurus_albertensis:2.0,(Achillobator_giganticus:1.0,Atrociraptor_marshalli:1.0):1.0):4.0,((Linheraptor_exquisitus:1.0,Tsaagan_mangas:1.0):4.0,(Saurornitholestes_langstoni:4.0,((Adasaurus_mongoliensis:2.0,(Balaur_bondoc:1.0,Dakotaraptor_steini:1.0):1.0):1.0,(Deinonychus_antirrhopus:2.0,(Velociraptor_mongoliensis:1.0,Luanchuanraptor_henanensis:1.0):1.0):1.0):1.0):1.0):1.0):1.0):1.0):1.0):1.0):1.0):1.0):9.0,((Xiaotingia_zhengi:2.0,(Aurornis_xui:1.0,Eosinopteryx_brevipenna:1.0,Anchiornis_huxleyi:1.0):1.0):18.0,((Archaeopteryx_Eichstatt:2.0,(Archaeopteryx_Thermopolis:1.0,Archaeopteryx_Berlin:1.0):1.0,(Archaeopteryx_London:1.0,Archaeopteryx_11th:1.0,Archaeopteryx_Munich:1.0):1.0):17.0,(Archaeopteryx_Solnhofen:18.0,(Sapeornis_chaoyangensis:17.0,(Jeholornis_prima:16.0,(Jixiangornis_orientalis:15.0,(Confuciusornis_sanctus:14.0,(((Liaoningornis_longidigitris:1.0,Vorona_berivotrensis:1.0):4.0,(Pengornis_houi:4.0,(Gobipteryx_minuta:3.0,(Neuquenornis_volans:2.0,(Concornis_lacustris:1.0,Cathayornis_yandica:1.0):1.0):1.0):1.0):1.0):8.0,(Patagopteryx_deferrariisi:12.0,(Hongshanornis_longicresta:11.0,(Yanornis_martini:10.0,(Yixianornis_grabaui:9.0,(Apsaravis_ukhaana:8.0,((Baptornis_advenus:1.0,Hesperornis:1.0):6.0,(Ichthyornis:6.0,(Limenavis_patagonica:5.0,(Iaceornis_marshi:4.0,((Rhea_americana:1.0,Lithornis:1.0):2.0,((Chauna_torquata:1.0,Anas_platyrhynchos:1.0):1.0,(Crax_pauxi:1.0,Gallus_gallus:1.0):1.0):1.0):1.0):1.0):1.0):1.0):1.0):1.0):1.0):1.0):1.0):1.0):1.0):1.0):1.0):1.0):1.0):1.0):1.0):1.0):1.0):1.0):1.0):1.0):1.0):1.0):1.0):1.0):1.0):1.0):1.0):1.0):1.0):1.0):1.0):1.0):12.0):1.0):1.0):1.0,(Eocursor_parvus:42.0,(Abrictosaurus_consors:5.0,(Fruitadens_haagarorum:4.0,(Tianyulong_confuciusi:3.0,(Manidens_condorensis:2.0,(Echinodon_becklesii:1.0,Pegomastax_africanus:1.0,Heterodontosaurus_tucki:1.0):1.0):1.0):1.0):1.0):37.0,(((Scutellosaurus_lawleri:1.0,Laquintasaura_venezuelae:1.0):11.0,(Emausaurus_ernsti:11.0,(Scelidosaurus_harrisonii:10.0,(Alcovasaurus:9.0,(((Huayangosaurus_taibaii:1.0,Chungkingosaurus_jiangbeiensis:1.0):1.0,(Paranthodon_africanus:1.0,Tuojiangosaurus_multispinus:1.0):1.0):6.0,(Jiangjunosaurus_junggarensis:7.0,(Gigantspinosaurus_sichuanensis:6.0,(Kentrosaurus_aethiopicus:5.0,(Dacentrurus_armatus:4.0,(Loricatosaurus_priscus:3.0,((Hesperosaurus_mjosi:1.0,Miragaia_Longicollum:1.0):1.0,(Stegosaurus_stenops:1.0,Stegosaurus_homheni:1.0):1.0):1.0):1.0):1.0):1.0):1.0):1.0):1.0):1.0):1.0):1.0):1.0,(Minmi_sp:11.0,(Mymoorapelta_maysi:10.0,((Gargoyleosaurus_parkpinorum:4.0,((Dongyangopelta_yangyanensis:1.0,Sauroplites_scutiger:1.0,Taohelong_jinchengensis:1.0):2.0,(Tatankacephalus_cooneyorum:2.0,(Antarctopelta:1.0,Argentinian_nodosaurid:1.0,Glyptodontopelta_mimus:1.0,Panoplosaurus_mirus:1.0,Pawpawsaurus_campbelli:1.0,Sauropelta_edwardsorum:1.0,Stegopelta_landerensis:1.0):1.0):1.0):1.0):5.0,((Gastonia_burgei:1.0,Ahshislepelta_minor:1.0):7.0,(Kunbarrasaurus_ieversi:7.0,(Hylaeosaurus_armatus:6.0,(Liaoningosaurus_paradoxus:5.0,Crichtonpelta_benxiensis:5.0,Chuanqilong_chaoyangensis:5.0,Cedarpelta_bilbeyhallorum:5.0,Aletopelta_coombsi:5.0,Shamosaurus_scutatus:5.0,Gobisaurus_domoculus:5.0,Zhejiangosaurus:5.0,(Pinacosaurus_mephistocephalus:1.0,Pinacosaurus_grangeri:1.0):4.0,((Tsagantegia_longicranialis:2.0,(Talarurus_plicatospineus:1.0,Nodocephalosaurus_kirtlandensis:1.0):1.0):2.0,((Saichania_chulsanensis:2.0,(Zaraapelta_nomadis:1.0,Tarchia_kielanae:1.0):1.0):1.0,(Ziapelta_sanjuanensis:2.0,Euoplocephalus_tutus:2.0,(Zuul_crurivastator:1.0,Scolosaurus_cutleri:1.0,Dyoplosaurus_acutosquameus:1.0,Anodontosaurus_lambei:1.0,Ankylosaurus_magniventris:1.0):1.0):1.0):1.0):1.0):1.0):1.0):1.0):1.0):1.0):1.0):2.0):29.0,(Lesothosaurus_diagnosticus:41.0,(Agilisaurus_louderbacki:40.0,(Leaellynasaura_amicagraphica:39.0,Hexinlusaurus_multidens:39.0,Yandusaurus_hongheensis:39.0,Kulindadromeus_zabaikalicus:39.0,(Jeholosaurus_shangyuanensis:1.0,Yueosaurus_tiantaiensis:1.0):38.0,Othnielosaurus_consors:39.0,((Parksosaurus_warreni:1.0,Thescelosaurus_neglectus:1.0,Thescelosaurus_assiniboiensis:1.0,Thescelosaurus_garbanii:1.0,Notohypsilophodon_comodorensis:1.0):3.0,((Haya_griva:1.0,Changchunsaurus_parvus:1.0):2.0,((Oryctodromeus_cubicularis:1.0,Koreanosaurus_boseongensis:1.0):1.0,(Zephyrosaurus_schaffi:1.0,Orodromeus_makelai:1.0,Albertadromeus_syntarsus:1.0,Kaiparowits_orodromine:1.0):1.0):1.0):1.0):35.0,Hypsilophodon_foxii:39.0,((Gideonmantellia_amosanjuanae:37.0,((Morrosaurus_antarcticus:1.0,Talenkauen_santacrucensis:1.0,Atlascopcosaurus_loadsi:1.0,Macrogryphosaurus_gondwanicus:1.0,Qantassaurus_intrepidus:1.0,Anabisetia_saldiviai:1.0,Gasparinisaura_cincosaltensis:1.0,Trinisaura_santamartaensis:1.0,Burianosaurus_augustai:1.0):35.0,((Rhabdodon_sp:3.0,(Zalmoxes_robustus:2.0,(Mochlodon_vorosi:1.0,Zalmoxes_shqiperorum:1.0):1.0):1.0):32.0,((Tenontosaurus_tilletti:1.0,Tenontosaurus_dossi:1.0):33.0,((Eousdryosaurus_nanohallucis:2.0,Camptosaurus_valdensis:2.0,Callovosaurus_leedsi:2.0,Dysalotosaurus_lettowvorbecki:2.0,Dryosaurus_altus:2.0,(Valdosaurus_canaliculatus:1.0,Elrhazosaurus_nigeriensis:1.0):1.0):31.0,(Camptosaurus_dispar:32.0,(Cumnoria_prestwichii:31.0,Uteodon_aphanoecetes:31.0,Draconyx_loureiroi:31.0,(Planicoxa_venenica:30.0,Theiophytalia_kerri:30.0,Hippodraco_scutodens:30.0,Owenodon_hoggii:30.0,Muttaburrasaurus_langdoni:30.0,(Dakotadon_lakotaensis:29.0,Osmakasaurus_depressus:29.0,(Cedrorestes_crichtoni:1.0,Iguanacolossus_fortis:1.0):28.0,(Lanzhousaurus_magnidens:28.0,(Yunganglong_datongensis:27.0,Fukuisaurus_tetoriensis:27.0,(Siamodon_nimngami:26.0,Hypselospinus_fittoni:26.0,Barilium_dawsoni:26.0,Lurdusaurus_arenatus:26.0,(Iguanodon_galvensis:1.0,Iguanodon_bernissartensis:1.0):25.0,((Morelladon_beltrani:1.0,Mantellisaurus_atherfieldensis:1.0):24.0,(Equijubus_normani:24.0,((Bolong_yixianensis:1.0,Ouranosaurus_nigeriensis:1.0):22.0,(Jinzhousaurus_yangi:22.0,((Xuwulong_yueluni:6.0,(Altirhinus_kurzanovi:5.0,(Koshisaurus_katsuyama:4.0,(Gongpoquansaurus_mazongshanensis:3.0,(Batyrosaurus_rozhdestvenskyi:2.0,(Proa_valdearinnoensis:1.0,Ratchasimasaurus_suranareae:1.0):1.0):1.0):1.0):1.0):1.0):15.0,(Penelopognathus_weishampeli:20.0,(Sirindhorna_khoratensis:19.0,Zuoyunlong_huangi:19.0,Probactrosaurus_gobiensis:19.0,((Eolambia_caroljonesa:1.0,Jintasaurus_meniscus:1.0):17.0,(Jeyawati_rugoculus:17.0,(Protohadros_byrdi:16.0,(Datonglong_tianzhenensis:15.0,Tethyshadros_insularis:15.0,Levnesovia_transoxiana:15.0,Nanyangosaurus_zhugeii:15.0,(Orthomerus_dolloi:14.0,Gilmoreosaurus_mongoliensis:14.0,Bactrosaurus_johnsoni:14.0,((Zhanghenglong_yangchengensis:1.0,Tanius_sinensis:1.0):12.0,((Plesiohadros_djadokhtaensis:1.0,Shuangmiaosaurus_gilmorei:1.0):11.0,(Lophorhothon_atopus:11.0,(Eotrachodon_orientalis:10.0,Claosaurus_agilis:10.0,(Hadrosaurus_foulkii:9.0,(((Acristavus_gagslarsoni:3.0,(Maiasaura_peeblesorum:2.0,(Probrachylophosaurus_bergei:1.0,Ornatops_incantatus:1.0,Brachylophosaurus_canadensis:1.0):1.0):1.0):4.0,((Rhinorex_condrupus:2.0,(Gryposaurus_latidens:1.0,Gryposaurus_notabilis:1.0,Gryposaurus_monumentensis:1.0):1.0):4.0,((Anasazisaurus_horneri:4.0,(Prosaurolophus_maximus:3.0,(Augustynolophus_morrisi:2.0,(Saurolophus_osborni:1.0,Saurolophus_angustirostris:1.0):1.0):1.0):1.0):1.0,(Kerberosaurus_manakini:3.0,(Shantungosaurus_giganteus:2.0,(Edmontosaurus_regalis:1.0,Edmontosaurus_annectens:1.0):1.0):1.0):2.0):1.0):1.0):1.0,((Aralosaurus_tuberiferus:1.0,Canardia_garonnensis:1.0):6.0,((Pararhabdodon_isonensis:1.0,Tsintaosaurus_spinorhinus:1.0):5.0,(Jaxartosaurus_aralensis:5.0,(Arenysaurus_ardevoli:4.0,Amurosaurus_riabinini:4.0,Olorotitan_arharensis:4.0,(Charonosaurus_jiayinensis:3.0,(Parasaurolophus_cyrtocristatus:2.0,(Parasaurolophus_tubicen:1.0,Parasaurolophus_walkeri:1.0):1.0):1.0):1.0,(Lambeosaurus_lambei:1.0,Lambeosaurus_magnicristatus:1.0):3.0,(Corythosaurus_casuarius:1.0,Corythosaurus_intermedius:1.0):3.0,(Hypacrosaurus_altispinus:1.0,Hypacrosaurus_stebingeri:1.0):3.0):1.0):1.0):1.0):1.0):1.0):1.0):1.0):1.0):1.0):1.0):1.0):1.0):1.0):1.0):1.0):1.0):1.0):1.0):1.0):1.0):1.0):1.0):1.0):1.0):1.0):1.0):1.0):1.0):1.0):1.0):1.0):1.0):1.0):1.0,((Yinlong_downsi:35.0,(Xuanhuaceratops_niei:34.0,(Chaoyangsaurus_youngi:33.0,(Hualianceratops_wucaiwanensis:32.0,(Psittacosaurus_lujiatunensis:31.0,(Psittacosaurus_sinensis:30.0,(Psittacosaurus_mongoliensis:29.0,(Beg_tse:28.0,(Mosaiceratops_azumai:27.0,(Asiaceratops_salsopaludalis:26.0,(Aquilops_americanus:25.0,(Liaoceratops_yanzigouensis:24.0,(Yamaceratops_dorngobiensis:23.0,(Auroraceratops_rugosus:22.0,((Helioceratops_brachygnathus:1.0,Archaeoceratops_yujingziensis:1.0):20.0,(Koreaceratops_hwaseongensis:20.0,(Cerasinops_hodgskissi:19.0,(((Prenoceratops_pieganensis:1.0,Montanoceratops_cerorhynchus:1.0):1.0,(Zhuchengceratops_inexpectus:1.0,Gryphoceratops_morrisoni:1.0,Leptoceratops_gracilis:1.0,Udanoceratops_tschizhovi:1.0):1.0):16.0,(Graciliceratops_mongoliensis:17.0,(Protoceratops_hellenikorhinus:1.0,Protoceratops_andrewsi:1.0):16.0,(Bagaceratops_rozhdestvenskyi:1.0,Ajkaceratops_kozmai:1.0):16.0,((Zuniceratops_christopheri:1.0,Turanoceratops_tardabilis:1.0):15.0,((Machairoceratops_cronusi:14.0,(Xenoceratops_foremostensis:13.0,(Diabloceratops_eatoni:12.0,((Avaceratops_lammersi:1.0,Nasutoceratops_titusi:1.0):10.0,(Medusaceratops_lokii:10.0,(Albertaceratops_nesmoi:9.0,(Wendiceratops_pinhornensis:8.0,(Sinoceratops_zhuchengensis:7.0,(Spinops_sternbergorum:6.0,(Rubeosaurus_ovatus:5.0,Centrosaurus_sp:5.0,Coronosaurus_brinkmani:5.0,Styracosaurus_albertensis:5.0,(Einiosaurus_procurvicornis:4.0,(Achelousaurus_horneri:3.0,(Pachyrhinosaurus_lakustai:2.0,(Pachyrhinosaurus_perotorum:1.0,Pachyrhinosaurus_canadensis:1.0):1.0):1.0):1.0):1.0):1.0):1.0):1.0):1.0):1.0):1.0):1.0):1.0):1.0):1.0,(Regaliceratops_peterhewsi:7.0,(Mercuriceratops_gemini:6.0,Bravoceratops_polyphemus:6.0,Coahuilaceratops_magnacuerna:6.0,Chasmosaurus_russelli:6.0,(Pentaceratops_sternbergii:1.0,Utahceratops_gettyi:1.0):5.0,(Vagaceratops_irvinensis:1.0,Kosmoceratops_richardsoni:1.0):5.0,(Agujaceratops_mariscalensis:2.0,(Chasmosaurus_belli:1.0,Mojoceratops_kaiseni:1.0):1.0):4.0,((Ojoceratops_fowleri:2.0,(Arrhinoceratops_brachyops:1.0,Anchiceratops_ornatus:1.0):1.0):3.0,(Eotriceratops_xerinsularis:4.0,((Torosaurus_utahensis:1.0,Torosaurus_latus:1.0):2.0,(Nedoceratops_hatcheri:2.0,(Triceratops_prorsus:1.0,Triceratops_horridus:1.0):1.0):1.0):1.0):1.0):1.0):1.0):8.0):1.0):1.0):1.0):1.0):1.0):1.0):1.0):1.0):1.0):1.0):1.0):1.0):1.0):1.0):1.0):1.0):1.0):1.0):1.0):1.0):1.0,(Wannanosaurus_yansiensis:7.0,((Stegoceras_novomexicanum:1.0,Stegoceras_validum:1.0,Colepiocephale_lambei:1.0,Hanssuesia_sternbergi:1.0):5.0,(Goyocephale_lattimorei:5.0,(Homalocephale_calathocercos:4.0,(Tylocephale_gilmorei:3.0,(Foraminacephale_brevis:2.0,(Amtocephale_gobiensis:1.0,Acrotholus_audeti:1.0,Prenocephale_prenes:1.0,Sinocephale_bexelli:1.0,Sphaerotholus_goodwini:1.0,Sphaerotholus_buchholtzae:1.0,Sphaerotholus_edmontonense:1.0,Alaskacephale_gangloffi:1.0,Pachycephalosaurus_wyomingensis:1.0,Stygimoloch_spinifer:1.0):1.0):1.0):1.0):1.0):1.0):1.0):29.0):2.0):1.0):1.0):1.0):1.0):10.0):1.0):1.0):1.0):1.0):1.0):1.0,((Diandongosuchus_fuyuanensis:10.0,(Wannia_scurriensis:9.0,((Parasuchus_bransoni:2.0,(Parasuchus_angustifrons:1.0,Parasuchus_hislopi:1.0):1.0):6.0,(Ebrachosuchus_neukami:7.0,Paleorhinus_parvus:7.0,Paleorhinus_sawini:7.0,((Rutiodon_carolinensis:5.0,(NMMNHS_P4781:4.0,(Angistorhinus_talainti:3.0,(TMM_31100_1332:2.0,(Angistorhinus_grandis:1.0,USNM_v_21376:1.0):1.0):1.0):1.0):1.0):1.0,(Leptosuchus_crosbiensis:5.0,PEFO_34852:5.0,Smilosuchus_gregorii:5.0,Smilosuchus_adamanensis:5.0,Pravusuchus_hortus:5.0,Phytosaurus_doughtyi:5.0,Leptosuchus_studeri:5.0,(Coburgosuchus_goeckeli:1.0,Nicrosaurus_meyeri:1.0,Nicrosaurus_kapffi:1.0):4.0,(Machaeroprosopus_andersoni:4.0,Machaeroprosopus_zunii:4.0,USNM_v_17098:4.0,NMMNHS_P4256:4.0,NMMNHS_P31094:4.0,Redondasaurus_gregorii:4.0,Redondasaurus_bermani:4.0,Protome_batalaria:4.0,Machaeroprosopus_mccauleyi:4.0,Machaeroprosopus_lottorum:4.0,Machaeroprosopus_jablonskiae:4.0,Machaeroprosopus_buceros:4.0,(Phytosauridae_indet:3.0,(Mystriosuchus_steinbergeri:2.0,(Mystriosuchus_planirostris:1.0,Mystriosuchus_westphali:1.0):1.0):1.0):1.0):1.0):1.0):1.0):1.0):1.0):1.0):46.0,(Nundasuchus_songeaensis:55.0,(((Ornithosuchus_longidens:2.0,(Venaticosuchus_rusconii:1.0,Riojasuchus_tenuisceps:1.0):1.0):2.0,(Revueltosaurus_callenderi:3.0,(Aetosauria_indet:2.0,(Longosuchus_meadei:1.0,Stagonolepis_robertsoni:1.0):1.0):1.0):1.0):50.0,((Turfanosuchus_dabanensis:2.0,(Yonghesuchus_sangbiensis:1.0,Gracilisuchus_stipanicicorum:1.0):1.0):51.0,(Mandasuchus_tanyauchen:52.0,(Qianosuchus_mixtus:6.0,((Waldshut_taxon:1.0,Hypselorhachis_mirabilis:1.0,Ctenosauriscus_koeneni:1.0,Arizonasaurus_babbitti:1.0,Xilousuchus_sapingensis:1.0):4.0,((Poposaurus_gracilis_holotype:1.0,Poposaurus_gracilis_Yale:1.0):3.0,(Lotosaurus_adentus:3.0,(Sillosuchus_longicervis:2.0,(Shuvosaurus_inexpectatus:1.0,Effigia_okeeffeae:1.0):1.0):1.0):1.0):1.0):1.0):46.0,(Ticinosuchus_ferox:51.0,(Prestosuchus_chiniquensis:50.0,(Saurosuchus_galilei:49.0,(Luperosuchus_fractus:48.0,(Batrachotomus_kupferzellensis:47.0,(Fasolasuchus_tenax:46.0,((Rauisuchus_tiradentes:2.0,(Polonosuchus_silesiacus:1.0,Postosuchus_kirkpatricki:1.0,Postosuchus_alisonae:1.0):1.0):43.0,(Carnufex_carolinensis:44.0,Redondavenator_quayensis:44.0,CM_73372:44.0,Erpetosuchus_granti:44.0,((Pseudhesperosuchus_jachaleri:1.0,Trialestes_romeri:1.0):42.0,((Saltoposuchus_connectens:2.0,(Terrestrisuchus_gracilis:1.0,Litargosuchus_leptorhynchus:1.0):1.0):40.0,((Hesperosuchus_agilis:2.0,(Dromicosuchus_grallator:1.0,Kayentasuchus_walkeri:1.0):1.0):39.0,(Sphenosuchus_acutus:40.0,(Dibothrosuchus_elaphros:39.0,(Junggarsuchus_sloani:38.0,((Almadasuchus_figarii:2.0,(Hallopus_victor:1.0,Macelognathus_vagans:1.0):1.0):35.0,((((Protosuchus:1.0,Hemiprotosuchus_leali:1.0):1.0,(UCMP_97638:1.0,Edentosuchus_tienshanensis:1.0):1.0):1.0,(Orthosuchus_stormbergi:1.0,Notochampsa_istedana:1.0):2.0):33.0,((Zaraasuchus_shepardi:1.0,Gobiosuchus_kielanae:1.0):34.0,((Sichuanosuchus:5.0,(Shantungosuchus:4.0,Zosuchus_davidsoni:4.0,(Nominosuchus:3.0,(Fruitachampsa_callisoni:2.0,(Shartegosuchus_asperopalatum:1.0,Adzhosuchus_fuscus:1.0):1.0):1.0):1.0):1.0):29.0,(Hsisosuchus:33.0,((Anatosuchus_minor:19.0,(((Kaprosuchus_saharicus:1.0,Mahajangasuchus_insignis:1.0):3.0,(Hamadasuchus_rebouli:3.0,((Montealtosuchus_arrudacamposi:1.0,Uberabasuchus_terrificus:1.0):1.0,(Peirosaurus_torminni:1.0,Lomasuchus_palpebrosus:1.0):1.0):1.0):1.0):14.0,(Araripesuchus_wegeneri:17.0,(Araripesuchus_tsangatsangana:16.0,((Araripesuchus_buitreraensis:2.0,(Araripesuchus_patagonicus:1.0,Araripesuchus_gomesii:1.0):1.0):13.0,(Uruguaysuchus_aznarezi:14.0,((Libycosuchus_brevirostris:1.0,Simosuchus_clarki:1.0):12.0,(Malawisuchus_mwakasyungutiensis:12.0,((Mariliasuchus_amarali:1.0,Notosuchus_terrestris:1.0):10.0,(Chimaerasuchus_paradoxus:10.0,(Razanandrongobe_sakalavae:9.0,(Comahuesuchus_brachybuccalis:8.0,(Pabwehshi_pakistanensis:7.0,((Cynodontosuchus_rothi:5.0,(Campinasuchus_dinizi:4.0,Pissarrachampsa_sera:4.0,(Stratiotosuchus_maxhechti:3.0,(Baurusuchus_albertoi:2.0,(Baurusuchus_salgadoensis:1.0,Baurusuchus_pachecoi:1.0):1.0):1.0):1.0):1.0):1.0,((Iberosuchus_macrodon:1.0,Bergisuchus_dietrichbergi:1.0):4.0,((Ayllusuchus_fernandezi:1.0,Bretesuchus_bonapartei:1.0):3.0,(Barinasuchus_arveloi:3.0,(Ogresuchus_furatus:2.0,(Lumbrera_form:1.0,Zulmasuchus_querejazui:1.0,Sebecus_icaeorhinus:1.0,Langstonia_huilensis:1.0):1.0):1.0):1.0):1.0):1.0):1.0):1.0):1.0):1.0):1.0):1.0):1.0):1.0):1.0):1.0):1.0):1.0):1.0):13.0,((Stolokrosuchus_lapparenti:8.0,(Isisfordia_duncani:7.0,((Steneosaurus_bollensis:5.0,(Pelagosaurus_typus:4.0,(Metriorhynchus_superciliosus:3.0,Metriorhynchus_casamiquelai:3.0,((Dakosaurus_andiniensis:1.0,Dakosaurus_maximus:1.0):1.0,(Cricosaurus_suevicus:1.0,Cricosaurus_araucanensis:1.0):1.0):1.0):1.0):1.0):1.0,(Sokotosuchus_ianwilsoni:5.0,((Hyposaurus_rogersii:3.0,(Dyrosaurus:2.0,(Rhabdognathus:1.0,Oceanosuchus_boecensis:1.0):1.0):1.0):1.0,((Meridiosaurus_vallisparadisi:1.0,Elosuchus_cherifiensis:1.0):2.0,(Terminonaris_robusta:2.0,(Sarcosuchus_imperator:1.0,Pholidosaurus_purbeckensis:1.0):1.0):1.0):1.0):1.0):1.0):1.0):1.0):23.0,((Theriosuchus_sympiestodon:3.0,(Theriosuchus_guimarotae:2.0,(Theriosuchus_pusillus:1.0,Alligatorium_meyeri:1.0):1.0):1.0):27.0,(Batrachomimus_pastosbonensis:29.0,((Calsoyasuchus_valliceps:11.0,(Sunosuchus_junggarensis:10.0,Eutretauranosuchus_delfsi:10.0,((PIN_4174_1:1.0,Kansajasuchus_extensus:1.0,Sunosuchus_miaoi:1.0):8.0,(Siamosuchus_phuphokensis:8.0,(Amphicotylus_lucasii:7.0,(Nannosuchus_gracilidens:6.0,((Goniopholis_baryglyphaeus:4.0,(Goniopholis_kiplingi:3.0,(Goniopholis_simus:2.0,(Deltasuchus_motherali:1.0,Paluxysuchus_newmani:1.0):1.0):1.0):1.0):1.0,((Hulkeopholis_plotos:1.0,Anteophthalmosuchus_esuchae:1.0,Hulkeopholis_willetti:1.0):2.0,(Anteophthalmosuchus_hooleyi:2.0,(Anteophthalmosuchus_epikrator:1.0,Dollo_s_Anteophthalmosuchus:1.0):1.0):1.0):2.0):1.0):1.0):1.0):1.0):1.0):1.0):17.0,(((Allodaposuchus_precedens:3.0,(Allodaposuchus_cf_precedens:2.0,(Pachycheilosuchus_trinquei:1.0,Allodaposuchus_subjuniperus:1.0):1.0):1.0):1.0,((Acynodon_adriaticus:1.0,Acynodon_iberoccitanus:1.0):1.0,(Tarsomordeo_winkleri:1.0,Susisuchus_anatoceps:1.0,Iharkutosuchus_makadii:1.0,Hylaeochampsa_vectiana:1.0):1.0):2.0):23.0,(Bernissartia_fagesii:26.0,(((Glen_Rose_Form:1.0,Wannchampsus_kirpachi:1.0):5.0,(Rugosuchus_nonganensis:5.0,(Shamosuchus_djadochtaensis:4.0,(Yanjisuchus_longshanensis:3.0,Dzharakuduk_paralligatoid:3.0,(Kansajsuchus_extensus:2.0,(Scolomastax_sahlsteini:1.0,Turanosuchus_aralensis:1.0):1.0):1.0,(Paralligator_ulgicus:2.0,Paralligator_tersus:2.0,Paralligator_gradilifrons_holotype:2.0,Paralligator_gradilifrons:2.0,Paralligator_major:2.0,(Paralligator_ulanicus:1.0,Paralligator_ancestralis:1.0):1.0):1.0):1.0):1.0):1.0):19.0,((Borealosuchus_sternbergii:3.0,((Borealosuchus_acutidentatus:1.0,Borealosuchus_formidabilis:1.0):1.0,(Borealosuchus_threeensis:1.0,Borealosuchus_wilsoni:1.0):1.0):1.0):21.0,((Leidyosuchus_canadensis:22.0,((Diplocynodon_hantoniensis:2.0,(Diplocynodon_darwini:1.0,Diplocynodon_ratelii:1.0):1.0):19.0,((Diplocynodon_deponiae:2.0,(Diplocynodon_muelleri:1.0,Diplocynodon_tormis:1.0):1.0):18.0,(Diplocynodon_remensis:19.0,(Eocaiman_cavernensis:18.0,(Eocaiman_palaeocenicus:17.0,((Hassiacosuchus_haupti:2.0,(Arambourgia_gaudryi:1.0,Procaimanoidea_utahensis:1.0):1.0):14.0,((Allognathosuchus_wartheni:7.0,((Navajosuchus_mooki:1.0,Allognathosuchus_polyodon:1.0):5.0,(Alligator_mcgrewi:5.0,(Alligator_prenasalis:4.0,(Alligator_olseni:3.0,(Alligator_sinensis:2.0,(Alligator_mefferdi:1.0,Alligator_mississippiensis:1.0):1.0):1.0):1.0):1.0):1.0):1.0):8.0,((Ceratosuchus_burdoshi:3.0,(Wannaganosuchus_brachymanus:2.0,(Brachychampsa_montana:1.0,Stangerochampsa_mccabei:1.0):1.0):1.0):11.0,(Gnatusuchus_pebasensis:13.0,(Kuttanacaiman_iquitosensis:12.0,(Globidentosuchus_brachyrostris:11.0,((Caiman_lutescens:3.0,(Caiman_gasparinae:2.0,(Mourasuchus_amazonensis:1.0,Mourasuchus_arendsi:1.0,Mourasuchus_atopus:1.0):1.0):1.0):7.0,(Caiman_yacare:9.0,((Acresuchus_pachytemporalis:3.0,(Purussaurus_neivensis:2.0,(Purussaurus_brasiliensis:1.0,Purussaurus_mirandai:1.0):1.0):1.0):5.0,((UCMP_39978:1.0,Caiman_wannlangstoni:1.0):6.0,((Caiman_brevirostris:1.0,Melanosuchus_niger:1.0):5.0,(Caiman_latirostris:5.0,((Bottosaurus_harlani:1.0,Necrosuchus_ionensis:1.0,Protocaiman_peligrensis:1.0):3.0,(Caiman_crocodilus:3.0,(Tsoabichi_greenriverensis:2.0,(Paleosuchus_palpebrosus:1.0,Paleosuchus_trigonatus:1.0):1.0):1.0):1.0):1.0):1.0):1.0):1.0):1.0):1.0):1.0):1.0):1.0):1.0):1.0):1.0):1.0):1.0):1.0):1.0):1.0):1.0):1.0,((Planocrania_datangensis:3.0,(Planocrania_hengdongensis:2.0,(Boverisuchus_magnifrons:1.0,Boverisuchus_vorax:1.0):1.0):1.0):17.0,(((Maroccosuchus_zennaroi:2.0,(Dollosuchoides_densmorei:1.0,Kentisuchus_spenceri:1.0):1.0):16.0,((Maomingosuchus_petrolica:4.0,(Gavialosuchus_eggenburgensis:3.0,(Tomistoma_lusitanica:2.0,(Thecachampsa_antiquus:1.0,Thecachampsa_sericodon:1.0):1.0):1.0):1.0):13.0,((Paratomistoma_courti:1.0,Tomistoma_schlegelii:1.0):15.0,(Toyotamaphimeia_machikanensis:15.0,(Penghusuchus_pani:14.0,((Tomistoma_cairense:2.0,Thoracosaurus_isorhynchus:2.0,(Eosuchus_lerichei:1.0,Eosuchus_minor:1.0):1.0):11.0,((Portugalosuchus_azenhae:2.0,(Eothoracosaurus_mississippiensis:1.0,Thoracosaurus_neocesariensis:1.0):1.0):10.0,(Tomistoma_dowsoni:11.0,(Eogavialis_africanum:10.0,(Aktiogavialis_caribesi:9.0,(Argochampsa_krebsi:8.0,((Piscogavialis_jugaliperforatus:2.0,(Ikanogavialis_gameroi:1.0,Siquisiquesuchus_venezuelensis:1.0):1.0):5.0,(Dadagavialis_gunai:6.0,((Gryposuchus_colombianus:1.0,Gryposuchus_pachakamue:1.0):4.0,(Gryposuchus_neogaeus:4.0,(Gryposuchus_croizati:3.0,(Gavialis_lewisi:2.0,(Gavialis_browni:1.0,Gavialis_gangeticus:1.0):1.0):1.0):1.0):1.0):1.0):1.0):1.0):1.0):1.0):1.0):1.0):1.0):1.0):1.0):1.0):1.0):1.0):1.0,(Asiatosuchus_germanicus:16.0,((Crocodylus_affinis:1.0,Asiatosuchus_depressifrons:1.0):14.0,(Jiangxisuchus_nankangensis:14.0,(((Kambara_implexidens:3.0,(Kambara_taraina:2.0,(Asiatosuchus_nanlingensis:1.0,Kambara_murgonensis:1.0):1.0):1.0):2.0,((Baru_huberi:1.0,Baru_wickeni:1.0):3.0,(Baru_darrowi:3.0,(Trilophosuchus_rackhami:2.0,(Mekosuchus_inexpectatus:1.0,Mekosuchus_sanderi:1.0,Mekosuchus_whitehunterensis:1.0,Ultrastenos_willisi:1.0):1.0):1.0):1.0):1.0):8.0,(Australosuchus_clarkae:12.0,((Euthecodon_arambourgi:3.0,(Brochuchus_pigotti:2.0,(Osteolaemus_tetraspis:1.0,Voay_robustus:1.0):1.0):1.0):8.0,((Crocodylus_megarhinus:1.0,Quinkana:1.0):9.0,(Crocodylus_thorbjarnarsoni:9.0,(Mecistops_cataphractus:8.0,(Crocodylus_johnsoni:7.0,(Crocodylus_novaeguineae:6.0,(Crocodylus_mindorensis:5.0,((Crocodylus_moreletii:3.0,(Crocodylus_rhombifer:2.0,(Crocodylus_acutus:1.0,Crocodylus_intermedius:1.0):1.0):1.0):1.0,((Crocodylus_porosus:2.0,(Crocodylus_anthropophagus:1.0,Crocodylus_siamensis:1.0):1.0):1.0,(Crocodylus_niloticus:2.0,(Crocodylus_palustris:1.0,Crocodylus_palaeindicus:1.0):1.0):1.0):1.0):1.0):1.0):1.0):1.0):1.0):1.0):1.0):1.0):1.0):1.0):1.0):1.0):3.0):1.0):3.0):1.0):1.0):1.0):1.0):1.0):1.0):1.0):1.0):1.0):1.0):1.0):1.0):1.0):1.0):1.0):1.0):1.0):1.0):1.0):1.0):1.0):1.0):1.0):1.0):1.0):1.0):1.0):1.0):1.0):1.0):1.0):1.0):1.0):2.0):1.0);
end;
