# Supplementary material for: Deep reptilian evolutionary roots of a major avian respiratory adaptation
Source: Commun Biol. 2023 Jan 17;6:3. doi: 10.1038/s42003-022-04301-z (PMC9845227; doi:10.1038/s42003-022-04301-z)
Supplement: Supplementary file 4 — Supplementary Data [file 42003_2022_4301_MOESM4_ESM.zip › Supplementary Data/ASR_raw_data/ASR_uncinate.R]

#Load the necessary libraries
library(ape)
library(phytools)
library(tidyverse)
library(ggtree)
library(treeio)
library(tidytree)
library(paleotree)
library(Rcpp)
library(phangorn)
library(naniar)
library(TreeTools)
#read in the informal consensus cladogram
arch_phylo <- read.nexus("arch_tree.nex")
u_state_oc <- read.csv("unciante_scar_trait_data_oc.csv", header = TRUE)

# ASR using the original coding -------------------------------------------
#set branch length of cladogram to 1 
arch_phylo_br1 <- root(arch_phylo, "Chanaresuchus")
arch_phylo_br1 <- multi2di(arch_phylo_br1)
arch_phylo_br1 <- compute.brlen(arch_phylo_br1, 1)
#read in the branch information and create time-scale tree
tip.age=read.csv("ages.csv", header = TRUE, row.names = 1)
arch_phylo_ts <- timePaleoPhy(arch_phylo_br1, timeData = tip.age, "equal", vartime = 2)
#export time scaled tree for other analysis as needed
#write.tree(arch_phylo_ts, file = "tree")

#maximal likelihood
#ML with non-time-scale tree
ML_recon_br1_oc <- ace(u_state_oc[, 2], arch_phylo_br1, type = "discrete", method = "ML", model = "ER")

#ML with time-scale tree
ML_recon_ts_oc <- ace(u_state_oc[, 2], arch_phylo_ts, type = "discrete", method = "ML", model = "ER")

#plotting the ML results
#plotting the results from the non-time-scale tree
anstate_ML_br1_oc <- as.data.frame(ML_recon_br1_oc$lik.anc)
anstate_ML_br1_oc$node <- 1:arch_phylo_br1$Nnode+Ntip(arch_phylo_br1)
cols <- setNames(palette()[1:length(unique(na.omit(u_state_oc[, 2])))],sort(unique(u_state_oc[, 2])))
pies_ML_br1_oc <- nodepie(anstate_ML_br1_oc, cols=1:3)
pies_ML_br1_oc <- lapply(pies_ML_br1_oc, function(g) g+scale_fill_manual(values = cols))
p_ML_br1_oc <- ggtree(arch_phylo_br1, branch.length = "none") +
            geom_tiplab(size = 1.8) +
            geom_treescale(fontsize = 0.3, linesize = 0.25) +
            geom_inset(pies_ML_br1_oc, width = .015, height = .015, x = "node")
ggsave("ML_oc_br1.pdf", width = 80, height = 480, units = "cm", limitsize = FALSE)
write.csv(as.matrix(anstate_ML_br1_oc), file = "ML_oc_br1.csv", row.names = FALSE)

#plotting the results from the time-scale tree
anstate_ML_ts_oc <- as.data.frame(ML_recon_ts_oc$lik.anc)
anstate_ML_ts_oc$node <- 1:arch_phylo_ts$Nnode+Ntip(arch_phylo_ts)
pies_ML_ts_oc <- nodepie(anstate_ML_ts_oc, cols=1:3)
pies_ML_ts_oc <- lapply(pies_ML_ts_oc, function(g) g+scale_fill_manual(values = cols))
P_ML_ts_oc <- ggtree(arch_phylo_ts) +
           geom_tiplab(size = 1.8) +
           geom_treescale(fontsize = 0.3, linesize = 0.25) +
           geom_inset(pies_ML_ts_oc, width = .015, height = .015, x = "node")
ggsave("ML_oc_ts.pdf", width = 80, height = 480, units = "cm", limitsize = FALSE)
write.csv(as.matrix(anstate_ML_ts_oc), file = "ML_oc_ts.csv", row.names = FALSE)

# maximal parsimony -------------------------------------------------------
#convert the categorical data to phyDat format
u_mp_oc <- as.phyDat(matrix(u_state_oc$X, dimnames = list(u_state_oc$label)), type="USER", levels = c("0", "1", "2"), ambiguity=NA)
#MP with non-time-scale tree
MP_br1_oc <- ancestral.pars(arch_phylo_br1, u_mp_oc, type = "ACCTRAN", return = "prob")

#MP with time-scale tree
MP_ts_oc <- ancestral.pars(arch_phylo_ts, u_mp_oc, type = "ACCTRAN", return = "prob")

#plotting the MP results
#plotting the ACCTRAN results from the non-time-scale tree 
#restructure the results from phangorn
anstate_mp_br1_oc <- data.frame(matrix(unlist(MP_br1_oc[1026:2049]), nrow = length(MP_br1_oc[1026:2049]), byrow = TRUE))
colnames(anstate_mp_br1_oc) <- c("0", "1", "2")
#create the plot with subplots
anstate_mp_br1_oc <- as.data.frame(anstate_mp_br1_oc)
anstate_mp_br1_oc$node <- 1:arch_phylo_br1$Nnode+Ntip(arch_phylo_br1)
pies_MP_br1_oc <- nodepie(anstate_mp_br1_oc, cols=1:3)
pies_MP_br1_oc <- lapply(pies_MP_br1_oc, function(g) g+scale_fill_manual(values = cols))
P_MP_br1_oc <- ggtree(arch_phylo_br1, branch.length = "none") +
            geom_tiplab(size = 1.8) +
            geom_treescale(fontsize = 0.3, linesize = 0.25) +
            geom_inset(pies_MP_br1_oc, width = .015, height = .015, x = "node")
ggsave("MP_oc_br1.pdf", width = 80, height = 480, units = "cm", limitsize = FALSE)
write.csv(as.matrix(anstate_mp_br1_oc), file = "MP_oc_br1.csv", row.names = FALSE)

#plotting the results from the time-scale tree
#restructure the results from phangorn
anstate_mp_ts_oc <- data.frame(matrix(unlist(MP_ts_oc[1026:2049]), nrow = length(MP_ts_oc[1026:2049]), byrow = TRUE))
colnames(anstate_mp_ts_oc) <- c("0", "1", "2")
#create the plot with subplots
anstate_mp_ts_oc <- as.data.frame(anstate_mp_ts_oc)
anstate_mp_ts_oc$node <- 1:arch_phylo_ts$Nnode+Ntip(arch_phylo_ts)
pies_MP_ts_oc <- nodepie(anstate_mp_ts_oc, cols=1:3)
pies_MP_ts_oc <- lapply(pies_MP_ts_oc, function(g) g+scale_fill_manual(values = cols))
P_MP_ts_oc <- ggtree(arch_phylo_ts) +
            geom_tiplab(size = 1.8) +
            geom_treescale(fontsize = 0.3, linesize = 0.25) +
            geom_inset(pies_MP_ts_oc, width = .015, height = .015, x = "node")
ggsave("MP_oc_ts.pdf", width = 100, height = 500, units = "cm", limitsize = FALSE)
write.csv(as.matrix(anstate_mp_ts_oc), file = "MP_oc_ts.csv", row.names = FALSE)

# ASR using the alternate coding ----------------------------------------------
u_state_ac <- read.csv("unciante_scar_trait_data_ac.csv", header = TRUE)

#maximal likelihood
#ML with non-time-scale tree
ML_recon_br1_ac <- ace(u_state_ac[, 2], arch_phylo_br1, type = "discrete", method = "ML", model = "ER")

#ML with time-scale tree
ML_recon_ts_ac <- ace(u_state_ac[, 2], arch_phylo_ts, type = "discrete", method = "ML", model = "ER")

#plotting the ML results
#plotting the results from the non-time-scale tree
anstate_ML_br1_ac <- as.data.frame(ML_recon_br1_ac$lik.anc)
anstate_ML_br1_ac$node <- 1:arch_phylo_br1$Nnode+Ntip(arch_phylo_br1)
pies_ML_br1_ac <- nodepie(anstate_ML_br1_ac, cols=1:3)
pies_ML_br1_ac <- lapply(pies_ML_br1_ac, function(g) g+scale_fill_manual(values = cols))
p_ML_br1_ac <- ggtree(arch_phylo_br1, branch.length = "none") +
            geom_tiplab(size = 1.8) +
            geom_treescale(fontsize = 0.3, linesize = 0.25) +
            geom_inset(pies_ML_br1_ac, width = .015, height = .015, x = "node")
ggsave("ML_ac_br1.pdf", width = 80, height = 480, units = "cm", limitsize = FALSE)
write.csv(as.matrix(anstate_ML_br1_ac), file = "ML_ac_br1.csv", row.names = FALSE)

#plotting the results from the time-scale tree
anstate_ML_ts_ac <- as.data.frame(ML_recon_ts_ac$lik.anc)
anstate_ML_ts_ac$node <- 1:arch_phylo_ts$Nnode+Ntip(arch_phylo_ts)
pies_ML_ts_ac <- nodepie(anstate_ML_ts_ac, cols=1:3)
pies_ML_ts_ac <- lapply(pies_ML_ts_ac, function(g) g+scale_fill_manual(values = cols))
P_ML_ts_ac <- ggtree(arch_phylo_ts) +
            geom_tiplab(size = 1.8) +
            geom_treescale(fontsize = 0.3, linesize = 0.25) +
            geom_inset(pies_ML_ts_ac, width = .015, height = .015, x = "node")
ggsave("ML_ac_ts.pdf", width = 80, height = 480, units = "cm", limitsize = FALSE)
write.csv(as.matrix(anstate_ML_ts_ac), file = "ML_ac_ts.csv", row.names = FALSE)

# maximal parsimony -------------------------------------------------------
#convert the categorical data to phyDat format
u_mp_ac <- as.phyDat(matrix(u_state_ac$X, dimnames = list(u_state_ac$label)), type="USER", levels = c("0", "1", "2"), ambiguity=NA)
#MP with non-time-scale tree
MP_br1_ac <- ancestral.pars(arch_phylo_br1, u_mp_ac, type = "ACCTRAN", return = "prob")

#MP with time-scale tree
MP_ts_ac <- ancestral.pars(arch_phylo_ts, u_mp_ac, type = "ACCTRAN", return = "prob")

#plotting the MP results
#plotting the ACCTRAN results from the non-time-scale tree 
#restructure the results from phangorn
anstate_mp_br1_ac <- data.frame(matrix(unlist(MP_br1_ac[1026:2049]), nrow = length(MP_br1_ac[1026:2049]), byrow = TRUE))
colnames(anstate_mp_br1_ac) <- c("0", "1", "2")
#create the plot with subplots
anstate_mp_br1_ac <- as.data.frame(anstate_mp_br1_ac)
anstate_mp_br1_ac$node <- 1:arch_phylo_br1$Nnode+Ntip(arch_phylo_br1)
pies_MP_br1_ac <- nodepie(anstate_mp_br1_ac, cols=1:3)
pies_MP_br1_ac <- lapply(pies_MP_br1_ac, function(g) g+scale_fill_manual(values = cols))
P_MP_br1_ac <- ggtree(arch_phylo_br1, branch.length = "none") +
            geom_tiplab(size = 1.8) +
            geom_treescale(fontsize = 0.3, linesize = 0.25) +
            geom_inset(pies_MP_br1_ac, width = .015, height = .015, x = "node")
ggsave("MP_ac_br1.pdf", width = 80, height = 480, units = "cm", limitsize = FALSE)
write.csv(as.matrix(anstate_mp_br1_ac), file = "MP_ac_br1.csv", row.names = FALSE)

#plotting the results from the time-scale tree
#restructure the results from phangorn
anstate_mp_ts_ac <- data.frame(matrix(unlist(MP_ts_ac[1026:2049]), nrow = length(MP_ts_ac[1026:2049]), byrow = TRUE))
colnames(anstate_mp_ts_ac) <- c("0", "1", "2")
#create the plot with subplots
anstate_mp_ts_ac <- as.data.frame(anstate_mp_ts_ac)
anstate_mp_ts_ac$node <- 1:arch_phylo_ts$Nnode+Ntip(arch_phylo_ts)
pies_MP_ts_ac <- nodepie(anstate_mp_ts_ac, cols=1:3)
pies_MP_ts_ac <- lapply(pies_MP_ts_ac, function(g) g+scale_fill_manual(values = cols))
P_MP_ts_ac <- ggtree(arch_phylo_ts) +
           geom_tiplab(size = 1.8) +
           geom_treescale(fontsize = 0.3, linesize = 0.25) +
           geom_inset(pies_MP_ts_ac, width = .015, height = .015, x = "node")
ggsave("MP_ac_ts.pdf", width = 100, height = 500, units = "cm", limitsize = FALSE)
write.csv(as.matrix(anstate_mp_ts_ac), file = "MP_ac_ts.csv", row.names = FALSE)
