# Supplementary material for: Deep reptilian evolutionary roots of a major avian respiratory adaptation
Source: Commun Biol. 2023 Jan 17;6:3. doi: 10.1038/s42003-022-04301-z (PMC9845227; doi:10.1038/s42003-022-04301-z)
Supplement: Supplementary file 4 — Supplementary Data [file 42003_2022_4301_MOESM4_ESM.zip › Supplementary Data/ASR_raw_data/MRASR_input_files/MRASR_modified.R]

# Bayesian with MRASR -----------------------------------------------------
#ASR with MRASR after Heritage (2021)

# ASR using original coding -----------------------------------------------------
#non-time-calibrated tree
MBASR.directory="D:/R/Associated_software/MBSAR"
setwd(MBASR.directory)
source("MBASR.load.functions.R")
#select files for ASR stored in the input file folder
file.name.tree="us_tree_br1.nwk"
file.name.trait.data="unciante_scar_trait.data.1_oc.txt"
file.name.plot.settings="plot.settings.3.txt"
#set parameter for the ASR
character.type="unordered"
n.samples=500
#Run the analysis
MBASR(file.name.tree, file.name.trait.data, file.name.plot.settings, character.type, n.samples)

# time calibrated tree
MBASR.directory="D:/R/Associated_software/MBSAR"
setwd(MBASR.directory)
source("MBASR.load.functions.R")
#select files for ASR stored in the input file folder
file.name.tree="us_tree_ts.nwk"
file.name.trait.data="unciante_scar_trait.data.1_oc.txt"
file.name.plot.settings="plot.settings.3.txt"
#set paramets for the ASR
character.type="unordered"
n.samples=500
#Run the analysis
MBASR(file.name.tree, file.name.trait.data, file.name.plot.settings, character.type, n.samples)

# ASR using alternate coding ----------------------------------------------
#non-time-calibrated tree
MBASR.directory="D:/R/Associated_software/MBSAR"
setwd(MBASR.directory)
source("MBASR.load.functions.R")
#select files for ASR stored in the input file folder
file.name.tree="us_tree_br1.nwk"
file.name.trait.data="unciante_scar_trait.data.2_ac.txt"
file.name.plot.settings="plot.settings.3.txt"
#set parameter for the ASR
character.type="unordered"
n.samples=500
#Run the analysis
MBASR(file.name.tree, file.name.trait.data, file.name.plot.settings, character.type, n.samples)

# time calibrated tree
MBASR.directory="D:/R/Associated_software/MBSAR"
setwd(MBASR.directory)
source("MBASR.load.functions.R")
#select files for ASR stored in the input file folder
file.name.tree="us_tree_ts.nwk"
file.name.trait.data="unciante_scar_trait.data.2_ac.txt"
file.name.plot.settings="plot.settings.3.txt"
#set paramets for the ASR
character.type="unordered"
n.samples=500
#Run the analysis
MBASR(file.name.tree, file.name.trait.data, file.name.plot.settings, character.type, n.samples)
