# Supplementary material for: Deep reptilian evolutionary roots of a major avian respiratory adaptation
Source: Commun Biol. 2023 Jan 17;6:3. doi: 10.1038/s42003-022-04301-z (PMC9845227; doi:10.1038/s42003-022-04301-z)
Supplement: Supplementary file 4 — Supplementary Data [file 42003_2022_4301_MOESM4_ESM.zip › Supplementary Data/ASR_raw_data/MRASR_input_files/plot.settings.3.txt]

# CHANGE THESE AS DESIRED
my.plot.width=30
my.plot.height=100
my.tree.edge.width=0.5
my.tip.label.font.size=0.3
my.tip.label.offset=1
my.node.pie.size=0.1
my.node.pie.border.width=0.01
my.tip.pie.size=0.1
my.tip.pie.border.width=0.01
my.tip.pie.offset=0.50
my.legend.size=1
my.legend.shift.up=1.5
show.node.numbers=TRUE
show.time.scale=TRUE
my.time.scale.youngest.tip=0
my.time.scale.bar.shift.up=-1
my.time.scale.label.shift.up=6.75
