# Supplementary material for: Deep reptilian evolutionary roots of a major avian respiratory adaptation
Source: Commun Biol. 2023 Jan 17;6:3. doi: 10.1038/s42003-022-04301-z (PMC9845227; doi:10.1038/s42003-022-04301-z)
Supplement: Supplementary file 4 — Supplementary Data [file 42003_2022_4301_MOESM4_ESM.zip › Supplementary Data/ASR_raw_data/MRASR_input_files/unciante_trait.data.2_ac.txt]

Chanaresuchus	0
Spondylosoma_absconditum	?
Yarasuchus_deccanensis	?
Dongusuchus_efremovi	?
Teleocrater_rhadinus	?
Dimorphodon_macronyx	?
Eudimorphodon_ranzii	?
Lagerpeton_chanarensis	0
Dromomeron_romeri	?
Dromomeron_gregorii	?
Marasuchus_lilloensis	?
Saltopus_elginensis	?
Lewisuchus	?
Eucoelophysis_baldwini	?
Asilisaurus_kongwe	?
Ignotosaurus_fragilis	?
Sacisaurus_agudoensis	?
Diodorus_scytobrachion	?
Lutungutali_sitwensis	?
Silesaurus_opolensis	?
Staurikosaurus_pricei	?
Sanjuansaurus_gordilloi	?
Herrerasaurus_ischigualastensis	?
Agnosphitys_cromhallensis	?
Eodromaeus_murphi	?
Daemonosaurus_chauliodus	?
Eoraptor_lunensis	?
Buriolestes_schultzi	?
Panphagia_protos	?
Saturnalia_tupiniquim	?
Pampadromaeus_barberenai	?
Pantydraco_caducus	?
Thecodontosaurus_antiquus	?
Ruehleia_bedheimensis	?
Unaysaurus_tolentinoi	?
Plateosaurus_ingens	?
Plateosaurus_engelhardti	?
Plateosaurus_gracilis	?
Eucnemosaurus	?
Riojasaurus_incertus	?
Ignavusaurus_rachelis	?
Sarahsaurus_aurifontanalis	?
Lufengosaurus	?
Glacialisaurus_hammeri	?
Coloradisaurus_brevis	?
Massospondylus	?
Adeopapposaurus_mognai	?
Leyesaurus_marayensis	?
Jingshanosaurus	?
Seitaad_ruessi	?
Yunnanosaurus	?
Anchisaurus	0
Mussaurus_patagonicus	?
Aardonyx_celestae	?
Leonerasaurus_taquetrensis	?
Camelotia_borealis	?
Melanorosaurus_readi	?
Blikanasaurus_cromptoni	?
Antetonitrus_ingenipes	?
Lessemsaurus_sauropoides	?
Gongxianosaurus_shibeiensis	?
Isanosaurus_attavipachi	?
Tazoudasaurus_naimi	?
Vulcanodon_karibaensis	?
Patagosaurus_fariasi	?
Barapasaurus_tagorei	?
Shunosaurus	?
Chuanjiesaurus_anaensis	?
Mamenchisaurus	?
Wamweracaudia_keranjei	?
Omeisaurus	?
Cetiosauriscus_stewarti	?
Jobaria_tiguidensis	?
Lapparentosaurus_madagascariensis	?
Zby_atlanticus	?
Losillasaurus_giganteus	?
Turiasaurus_riodevensis	?
Mierasaurus_bobyoungi	?
Moabosaurus_utahensis	?
Tendaguria_tanzaniensis	?
Bellusaurus_sui	?
Haestasaurus_becklesii	?
Janenschia_robusta	?
Camarasaurus	0
Lourinhasaurus_alenquerensis	?
Haplocanthosaurus_priscus	?
Haplocanthosaurus_delfsi	?
Amphicoelias	?
Apatosaurus_excelsus	1
Dinheirosaurus_lourinhanensis	?
Supersaurus	?
Diplodocus	?
Leinkupal_laticauda	?
Tornieria	?
Suuwassea_emilieae	?
Lingwulong_shenqi	?
Amargasaurus_cazaui	?
Brachytrachelopan_mesai	?
Dicraeosaurus	?
Amazonsaurus_maranhensis	?
Zapalasaurus_bonapartei	?
Comahuesaurus_windhauseni	?
Rayososaurus_agrioensis	?
Histriasaurus_boscarollii	?
Katepensaurus_goicoecheai	?
Cathartesaura_anaerobica	?
EI_Chocon_rebbachisaurid	?
Limaysaurus_tessonei	?
Nopcsaspondylus_alarconensis	?
Nigersaurus_taqueti	?
Rebbachisaurus	?
Tataouinea_hannibalis	?
Demandasaurus_darwini	?
IOW_rebbachisaurid_caudal	?
Aragosaurus_ischiaticus	?
Tehuelchesaurus_benitezii	?
Galveosaurus_herreroi	?
Vouivria_damparisensis	?
Atlasaurus_imelakei	?
Europasaurus_holgeri	?
Lusotitan_atalaiensis	?
Sonorasaurus_thompsoni	?
Brachiosaurus	?
Giraffatitan	?
Abydosaurus_mcintoshi	?
Cedarosaurus_weiskopfae	?
Soriatitan_golmayensis	?
Venenosaurus_dicrocei	?
Dongbeititan_dongi	?
Angolatitan_adamastor	?
Andesaurus_delgadoi	?
Chubutisaurus_insignis	?
Wintonotitan_wattsi	?
Tastavinsaurus_sanzi	?
Mnyamawamtuka_moyowamkia	?
Atsinganosaurus_velauciensis	?
Malawisaurus_dixeyi	?
Karongasaurus_gittelmani	?
Rapetosaurus_krausei	?
Tapuiasaurus_macedoi	?
Muyelensaurus_pecheni	?
Rinconsaurus_caudamirus	?
Bonitasaura_salgadoi	?
Panamericansaurus_schroederi	?
Normanniasaurus_genceyi	?
Shingopana_songwensis	?
Gondwanatitan_faustoi	?
Overosaurus_paradasorum	?
Aeolosaurus	?
Trigonosaurus_pricei	?
Rukwatitan_bisepultus	?
Isisaurus_colberti	?
Diamantinasaurus_matildae	?
Argyrosaurus_superbus	?
Saltasaurus_loricatus	?
Neuquensaurus	?
Paralititan_stromeri	?
Maxakalisaurus_topai	?
Ampelosaurus_atacis	?
Mansourasaurus_shahinae	?
Opisthocoelicaudia_skarzynskii	?
Lirainosaurus_astibiae	?
Paludititan_nalatzensis	?
Dreadnoughtus_schrani	?
Alamosaurus_sanjuanensis	?
Baurutitan_britoi	?
Mendozasaurus_neguyelap	?
Futalognkosaurus_dukei	?
Nemegtosaurus	?
Epachthosaurus_sciuttoi	?
Pellegrinisaurus_powelli	?
Argentinosaurus_huinculensis	?
Ligabuesaurus_leanzai	?
Patagotitan_mayorum	?
Lohuecotitan_pandafilandi	?
Daxiatitan_binglingi	?
Notocolossus_gonzalezparejasi	?
Dilophosaurus_wetherilli	?
Coelophysis_bauri	?
Coelophysis_rhodesiensis	?
Elaphrosaurus	?
Ceratosaurus	?
Majungasaurus_crenatissimus	?
Masiakasaurus_knopfleri	?
Cryolophosaurus_ellioti	?
Dilophosaurus_sinensis	?
Chuandongocoelurus_primitivus	?
Monolophosaurus_jiangi	?
Marshosaurus_bicentesimus	?
Piatnitzkysaurus_floresi	?
Condorraptor_currumili	?
Suchomimus_tenerensis	?
Baryonyx_walkeri	?
Spinosaurus	?
Angaturama_limai	?
Irritator_challengeri	?
Eustreptospondylus_oxoniensis	?
Duriavenator_hesperis	?
Megalosaurus_bucklandi	?
Torvosaurus	?
Afrovenator_abakensis	?
Magnosaurus_nethercombensis	?
Dubreuillosaurus_valesdunensis	?
Leshansaurus_qianweiensis	?
Piveteausaurus_divesensis	?
Saurophaganax_maximus	?
Allosaurus_fragilis	1
Neovenator_salerii	?
Chilantaisaurus	?
Australovenator_wintonensis	?
Fukuiraptor_kitadaniensis	?
Aerosteon_riocoloradensis	?
Megaraptor_namunhuaiquii	?
Eocarcharia_dinops	?
Concavenator_corcovatus	?
Acrocanthosaurus_atokensis	?
Shaochilong_maortuensis	?
Carcharodontosaurus	?
Tyrannotitan_chubutensis	?
Giganotosaurus_carolinii	?
Mapusaurus_roseae	?
Yangchuanosaurus_zigongensis	?
CV00214	?
Yangchuanosaurus_shangyouensis	?
Shidaisaurus_jinae	?
Sinraptor_hepingensis	?
Metriacanthosaurus_parkeri	?
Sinraptor_dongi	?
Siamotyrannus_isanensis	?
Bicentenaria_argentina	?
Zuolong_salleei	?
Tanycolagreus_topwilsoni	?
Coelurus_fragilis	?
Kileskus_aristotocus	?
Proceratosaurus_bradleyi	?
Sinotyrannus_kazuoensis	?
Guanlong_wucaii	?
Dilong_paradoxus	?
Juratyrant_langhami	?
Eotyrannus_lengi	?
Xiongguanlong_baimoensis	?
Dryptosaurus_aquilunguis	?
Appalachiosaurus_montgomeriensis	?
Bistahieversor_sealeyi	?
Gorgosaurus_libratus	1
Albertosaurus_sarcophagus	1
Alioramus	?
Teratophoneus_curriei	?
Daspletosaurus_torosus	1
Tarbosaurus_bataar	?
Tyrannosaurus_rex	?
Tugulusaurus_faciles	?
Ornitholestes_hermanni	?
Juravenator_starki	?
Sinocalliopteryx_gigas	?
Huaxiagnathus_orientalis	?
Compsognathus_longipes	?
Sinosauropteryx_prima	?
Nqwebasaurus_thwazi	?
Pelecanimimus_polyodon	2
Shenzhousaurus_orientalis	?
Harpymimus_okladnikovi	?
Beishanlong_grandis	?
Deinocheirus_mirificus	?
Garudimimus_brevipes	?
Anserimimus_planinychus	?
Gallimimus_bullatus	?
Struthiomimus_altus	1
Ornithomimus_edmontonicus	?
Haplocheirus_sollers	?
Achillesaurus_manazzonei	?
Alvarezsaurus_calvoi	?
Bonapartenykus_ultimus	?
Patagonykus_puertai	?
Albertonykus_borealis	?
Xixianykus_zhangi	?
Albinykus_baatar	?
Mononykus_olecranus	?
Shuvuuia_deserti	?
Linhenykus_monodactylus	?
Parvicursor_remotus	?
Falcarius_utahensis	?
Beipiaosaurus_inexpectus	?
Alxasaurus_elesitaiensis	?
Erliansaurus_bellamanus	?
Enigmosaurus_mongoliensis	?
Suzhousaurus_megatherioides	?
Nanshiungosaurus_bohlini	?
Nothronychus_mckinleyi	?
Segnosaurus_galbinensis	?
Epidexipteryx_hui	?
Yi_qi	?
Incisivosaurus_gauthieri	?
Caudipteryx_zoui	2
Avimimus_portentosus	?
Microvenator_celer	?
Chirostenotes_pergracilis	?
Citipati_osmolskae	?
Conchoraptor_gracilis	2
Ingenia_yanshani	?
Oviraptor_philoceratops	2
Sinusonasus_magnodens	?
Sinovenator_changi	?
Mei_long	?
Jinfengopteryx_elegans	?
EK_troodontid_IGM_10044	?
Sinornithoides_youngi	?
Xixiasaurus_henanensis	?
Byronosaurus_jaffei	?
Zanabazar_junior	?
Saurornithoides_mongoliensis	?
Troodon_formosus	?
Mahakala_omnogovae	?
Rahonavis_ostromi	?
Buitreraptor_gonzalezorum	?
Neuquenraptor	?
Austroraptor_cabazai	?
Shanag_ashile	?
Tianyuraptor_ostromi	?
Zhenyuanlong_suni	?
Sinornithosaurus_millenii	?
Hesperonychus_elizabethae	?
Microraptor_zhaoianus	2
Changyuraptor_yangi	?
Graciliraptor_lujiatunensis	?
Bambiraptor_feinbergorum	?
Dromaeosaurus_albertensis	?
Achillobator_giganticus	?
Atrociraptor_marshalli	?
Linheraptor_exquisitus	?
Tsaagan_mangas	?
Saurornitholestes_langstoni	2
Adasaurus_mongoliensis	?
Balaur_bondoc	?
Dakotaraptor_steini	?
Deinonychus_antirrhopus	2
Velociraptor_mongoliensis	2
Luanchuanraptor_henanensis	?
Xiaotingia_zhengi	?
Aurornis_xui	?
Eosinopteryx_brevipenna	?
Anchiornis_huxleyi	?
Archaeopteryx_Eichstatt	?
Archaeopteryx_Thermopolis	?
Archaeopteryx_Berlin	?
Archaeopteryx_London	?
Archaeopteryx_11th	?
Archaeopteryx_Munich	?
Archaeopteryx_Solnhofen	?
Sapeornis_chaoyangensis	?
Jeholornis_prima	?
Jixiangornis_orientalis	?
Confuciusornis_sanctus	?
Liaoningornis_longidigitris	?
Vorona_berivotrensis	?
Pengornis_houi	?
Gobipteryx_minuta	?
Neuquenornis_volans	?
Concornis_lacustris	?
Cathayornis_yandica	?
Patagopteryx_deferrariisi	?
Hongshanornis_longicresta	?
Yanornis_martini	?
Yixianornis_grabaui	?
Apsaravis_ukhaana	?
Baptornis_advenus	?
Hesperornis	?
Ichthyornis	?
Limenavis_patagonica	?
Iaceornis_marshi	?
Rhea_americana	2
Lithornis	2
Chauna_torquata	0
Anas_platyrhynchos	2
Crax_pauxi	?
Gallus_gallus	2
Eocursor_parvus	?
Abrictosaurus_consors	?
Fruitadens_haagarorum	?
Tianyulong_confuciusi	?
Manidens_condorensis	?
Echinodon_becklesii	?
Pegomastax_africanus	?
Heterodontosaurus_tucki	?
Scutellosaurus_lawleri	?
Laquintasaura_venezuelae	?
Emausaurus_ernsti	?
Scelidosaurus_harrisonii	?
Alcovasaurus	?
Huayangosaurus_taibaii	1
Chungkingosaurus_jiangbeiensis	?
Paranthodon_africanus	?
Tuojiangosaurus_multispinus	?
Jiangjunosaurus_junggarensis	?
Gigantspinosaurus_sichuanensis	?
Kentrosaurus_aethiopicus	?
Dacentrurus_armatus	?
Loricatosaurus_priscus	?
Hesperosaurus_mjosi	?
Miragaia_Longicollum	?
Stegosaurus_stenops	1
Stegosaurus_homheni	?
Minmi_sp	?
Mymoorapelta_maysi	?
Gargoyleosaurus_parkpinorum	?
Dongyangopelta_yangyanensis	?
Sauroplites_scutiger	?
Taohelong_jinchengensis	?
Tatankacephalus_cooneyorum	?
Antarctopelta	?
Argentinian_nodosaurid	?
Glyptodontopelta_mimus	?
Panoplosaurus_mirus	1
Pawpawsaurus_campbelli	?
Sauropelta_edwardsorum	?
Stegopelta_landerensis	?
Gastonia_burgei	?
Ahshislepelta_minor	?
Kunbarrasaurus_ieversi	?
Hylaeosaurus_armatus	?
Liaoningosaurus_paradoxus	?
Crichtonpelta_benxiensis	?
Chuanqilong_chaoyangensis	?
Cedarpelta_bilbeyhallorum	?
Aletopelta_coombsi	?
Shamosaurus_scutatus	?
Gobisaurus_domoculus	?
Zhejiangosaurus	?
Pinacosaurus_mephistocephalus	?
Pinacosaurus_grangeri	?
Tsagantegia_longicranialis	?
Talarurus_plicatospineus	?
Nodocephalosaurus_kirtlandensis	?
Saichania_chulsanensis	1
Zaraapelta_nomadis	?
Tarchia_kielanae	?
Ziapelta_sanjuanensis	?
Euoplocephalus_tutus	1
Zuul_crurivastator	?
Scolosaurus_cutleri	?
Dyoplosaurus_acutosquameus	?
Anodontosaurus_lambei	?
Ankylosaurus_magniventris	?
Lesothosaurus_diagnosticus	?
Agilisaurus_louderbacki	?
Leaellynasaura_amicagraphica	?
Hexinlusaurus_multidens	?
Yandusaurus_hongheensis	?
Kulindadromeus_zabaikalicus	?
Jeholosaurus_shangyuanensis	?
Yueosaurus_tiantaiensis	?
Othnielosaurus_consors	?
Parksosaurus_warreni	1
Thescelosaurus_neglectus	?
Thescelosaurus_assiniboiensis	?
Thescelosaurus_garbanii	?
Notohypsilophodon_comodorensis	?
Haya_griva	?
Changchunsaurus_parvus	?
Oryctodromeus_cubicularis	?
Koreanosaurus_boseongensis	?
Zephyrosaurus_schaffi	1
Orodromeus_makelai	?
Albertadromeus_syntarsus	?
Kaiparowits_orodromine	?
Hypsilophodon_foxii	1
Gideonmantellia_amosanjuanae	?
Morrosaurus_antarcticus	?
Talenkauen_santacrucensis	1
Atlascopcosaurus_loadsi	?
Macrogryphosaurus_gondwanicus	?
Qantassaurus_intrepidus	?
Anabisetia_saldiviai	?
Gasparinisaura_cincosaltensis	?
Trinisaura_santamartaensis	?
Burianosaurus_augustai	?
Rhabdodon_sp	?
Zalmoxes_robustus	?
Mochlodon_vorosi	?
Zalmoxes_shqiperorum	?
Tenontosaurus_tilletti	1
Tenontosaurus_dossi	?
Eousdryosaurus_nanohallucis	?
Camptosaurus_valdensis	0
Callovosaurus_leedsi	?
Dysalotosaurus_lettowvorbecki	?
Dryosaurus_altus	?
Valdosaurus_canaliculatus	?
Elrhazosaurus_nigeriensis	?
Camptosaurus_dispar	?
Cumnoria_prestwichii	?
Uteodon_aphanoecetes	?
Draconyx_loureiroi	?
Planicoxa_venenica	?
Theiophytalia_kerri	?
Hippodraco_scutodens	?
Owenodon_hoggii	?
Muttaburrasaurus_langdoni	?
Dakotadon_lakotaensis	?
Osmakasaurus_depressus	?
Cedrorestes_crichtoni	?
Iguanacolossus_fortis	?
Lanzhousaurus_magnidens	?
Yunganglong_datongensis	?
Fukuisaurus_tetoriensis	?
Siamodon_nimngami	?
Hypselospinus_fittoni	?
Barilium_dawsoni	?
Lurdusaurus_arenatus	?
Iguanodon_galvensis	?
Iguanodon_bernissartensis	?
Morelladon_beltrani	?
Mantellisaurus_atherfieldensis	?
Equijubus_normani	?
Bolong_yixianensis	?
Ouranosaurus_nigeriensis	?
Jinzhousaurus_yangi	?
Xuwulong_yueluni	?
Altirhinus_kurzanovi	?
Koshisaurus_katsuyama	?
Gongpoquansaurus_mazongshanensis	?
Batyrosaurus_rozhdestvenskyi	?
Proa_valdearinnoensis	?
Ratchasimasaurus_suranareae	?
Penelopognathus_weishampeli	?
Sirindhorna_khoratensis	?
Zuoyunlong_huangi	?
Probactrosaurus_gobiensis	1
Eolambia_caroljonesa	?
Jintasaurus_meniscus	?
Jeyawati_rugoculus	?
Protohadros_byrdi	?
Datonglong_tianzhenensis	?
Tethyshadros_insularis	?
Levnesovia_transoxiana	?
Nanyangosaurus_zhugeii	?
Orthomerus_dolloi	?
Gilmoreosaurus_mongoliensis	?
Bactrosaurus_johnsoni	?
Zhanghenglong_yangchengensis	?
Tanius_sinensis	?
Plesiohadros_djadokhtaensis	?
Shuangmiaosaurus_gilmorei	?
Lophorhothon_atopus	?
Eotrachodon_orientalis	?
Claosaurus_agilis	?
Hadrosaurus_foulkii	?
Acristavus_gagslarsoni	?
Maiasaura_peeblesorum	?
Probrachylophosaurus_bergei	?
Ornatops_incantatus	?
Brachylophosaurus_canadensis	?
Rhinorex_condrupus	?
Gryposaurus_latidens	1
Gryposaurus_notabilis	1
Gryposaurus_monumentensis	?
Anasazisaurus_horneri	?
Prosaurolophus_maximus	?
Augustynolophus_morrisi	?
Saurolophus_osborni	?
Saurolophus_angustirostris	?
Kerberosaurus_manakini	?
Shantungosaurus_giganteus	?
Edmontosaurus_regalis	0
Edmontosaurus_annectens	?
Aralosaurus_tuberiferus	?
Canardia_garonnensis	?
Pararhabdodon_isonensis	?
Tsintaosaurus_spinorhinus	?
Jaxartosaurus_aralensis	?
Arenysaurus_ardevoli	?
Amurosaurus_riabinini	?
Olorotitan_arharensis	?
Charonosaurus_jiayinensis	?
Parasaurolophus_cyrtocristatus	?
Parasaurolophus_tubicen	?
Parasaurolophus_walkeri	0
Lambeosaurus_lambei	?
Lambeosaurus_magnicristatus	?
Corythosaurus_casuarius	?
Corythosaurus_intermedius	?
Hypacrosaurus_altispinus	?
Hypacrosaurus_stebingeri	?
Yinlong_downsi	?
Xuanhuaceratops_niei	?
Chaoyangsaurus_youngi	?
Hualianceratops_wucaiwanensis	?
Psittacosaurus_lujiatunensis	?
Psittacosaurus_sinensis	?
Psittacosaurus_mongoliensis	?
Beg_tse	?
Mosaiceratops_azumai	?
Asiaceratops_salsopaludalis	?
Aquilops_americanus	?
Liaoceratops_yanzigouensis	?
Yamaceratops_dorngobiensis	?
Auroraceratops_rugosus	?
Helioceratops_brachygnathus	?
Archaeoceratops_yujingziensis	?
Koreaceratops_hwaseongensis	?
Cerasinops_hodgskissi	?
Prenoceratops_pieganensis	?
Montanoceratops_cerorhynchus	?
Zhuchengceratops_inexpectus	?
Gryphoceratops_morrisoni	?
Leptoceratops_gracilis	1
Udanoceratops_tschizhovi	?
Graciliceratops_mongoliensis	?
Protoceratops_hellenikorhinus	0
Protoceratops_andrewsi	?
Bagaceratops_rozhdestvenskyi	?
Ajkaceratops_kozmai	?
Zuniceratops_christopheri	?
Turanoceratops_tardabilis	?
Machairoceratops_cronusi	?
Xenoceratops_foremostensis	?
Diabloceratops_eatoni	?
Avaceratops_lammersi	?
Nasutoceratops_titusi	?
Medusaceratops_lokii	?
Albertaceratops_nesmoi	?
Wendiceratops_pinhornensis	?
Sinoceratops_zhuchengensis	?
Spinops_sternbergorum	?
Rubeosaurus_ovatus	?
Centrosaurus_sp	1
Coronosaurus_brinkmani	?
Styracosaurus_albertensis	?
Einiosaurus_procurvicornis	?
Achelousaurus_horneri	?
Pachyrhinosaurus_lakustai	1
Pachyrhinosaurus_perotorum	?
Pachyrhinosaurus_canadensis	?
Regaliceratops_peterhewsi	?
Mercuriceratops_gemini	?
Bravoceratops_polyphemus	?
Coahuilaceratops_magnacuerna	?
Chasmosaurus_russelli	?
Pentaceratops_sternbergii	?
Utahceratops_gettyi	?
Vagaceratops_irvinensis	?
Kosmoceratops_richardsoni	?
Agujaceratops_mariscalensis	?
Chasmosaurus_belli	?
Mojoceratops_kaiseni	?
Ojoceratops_fowleri	?
Arrhinoceratops_brachyops	?
Anchiceratops_ornatus	?
Eotriceratops_xerinsularis	?
Torosaurus_utahensis	?
Torosaurus_latus	?
Nedoceratops_hatcheri	?
Triceratops_prorsus	?
Triceratops_horridus	?
Wannanosaurus_yansiensis	?
Stegoceras_novomexicanum	?
Stegoceras_validum	?
Colepiocephale_lambei	?
Hanssuesia_sternbergi	?
Goyocephale_lattimorei	?
Homalocephale_calathocercos	?
Tylocephale_gilmorei	?
Foraminacephale_brevis	?
Amtocephale_gobiensis	?
Acrotholus_audeti	?
Prenocephale_prenes	?
Sinocephale_bexelli	?
Sphaerotholus_goodwini	?
Sphaerotholus_buchholtzae	?
Sphaerotholus_edmontonense	?
Alaskacephale_gangloffi	?
Pachycephalosaurus_wyomingensis	?
Stygimoloch_spinifer	?
Diandongosuchus_fuyuanensis	?
Wannia_scurriensis	?
Parasuchus_bransoni	?
Parasuchus_angustifrons	?
Parasuchus_hislopi	?
Ebrachosuchus_neukami	?
Paleorhinus_parvus	?
Paleorhinus_sawini	?
Rutiodon_carolinensis	?
NMMNHS_P4781	?
Angistorhinus_talainti	?
TMM_31100_1332	?
Angistorhinus_grandis	?
USNM_v_21376	?
Leptosuchus_crosbiensis	?
PEFO_34852	?
Smilosuchus_gregorii	?
Smilosuchus_adamanensis	?
Pravusuchus_hortus	?
Phytosaurus_doughtyi	?
Leptosuchus_studeri	?
Coburgosuchus_goeckeli	?
Nicrosaurus_meyeri	?
Nicrosaurus_kapffi	?
Machaeroprosopus_andersoni	?
Machaeroprosopus_zunii	?
USNM_v_17098	?
NMMNHS_P4256	?
NMMNHS_P31094	?
Redondasaurus_gregorii	?
Redondasaurus_bermani	?
Protome_batalaria	?
Machaeroprosopus_mccauleyi	?
Machaeroprosopus_lottorum	?
Machaeroprosopus_jablonskiae	?
Machaeroprosopus_buceros	?
Phytosauridae_indet	1
Mystriosuchus_steinbergeri	?
Mystriosuchus_planirostris	?
Mystriosuchus_westphali	?
Nundasuchus_songeaensis	?
Ornithosuchus_longidens	?
Venaticosuchus_rusconii	?
Riojasuchus_tenuisceps	?
Revueltosaurus_callenderi	?
Aetosauria_indet	1
Longosuchus_meadei	?
Stagonolepis_robertsoni	?
Turfanosuchus_dabanensis	?
Yonghesuchus_sangbiensis	?
Gracilisuchus_stipanicicorum	?
Mandasuchus_tanyauchen	?
Qianosuchus_mixtus	?
Waldshut_taxon	?
Hypselorhachis_mirabilis	?
Ctenosauriscus_koeneni	?
Arizonasaurus_babbitti	?
Xilousuchus_sapingensis	?
Poposaurus_gracilis_holotype	?
Poposaurus_gracilis_Yale	?
Lotosaurus_adentus	0
Sillosuchus_longicervis	?
Shuvosaurus_inexpectatus	?
Effigia_okeeffeae	?
Ticinosuchus_ferox	?
Prestosuchus_chiniquensis	?
Saurosuchus_galilei	?
Luperosuchus_fractus	?
Batrachotomus_kupferzellensis	?
Fasolasuchus_tenax	?
Rauisuchus_tiradentes	?
Polonosuchus_silesiacus	?
Postosuchus_kirkpatricki	?
Postosuchus_alisonae	?
Carnufex_carolinensis	?
Redondavenator_quayensis	?
CM_73372	?
Erpetosuchus_granti	?
Pseudhesperosuchus_jachaleri	?
Trialestes_romeri	?
Saltoposuchus_connectens	?
Terrestrisuchus_gracilis	?
Litargosuchus_leptorhynchus	?
Hesperosuchus_agilis	?
Dromicosuchus_grallator	?
Kayentasuchus_walkeri	?
Sphenosuchus_acutus	?
Dibothrosuchus_elaphros	?
Junggarsuchus_sloani	?
Almadasuchus_figarii	?
Hallopus_victor	?
Macelognathus_vagans	?
Protosuchus	0
Hemiprotosuchus_leali	?
UCMP_97638	?
Edentosuchus_tienshanensis	?
Orthosuchus_stormbergi	?
Notochampsa_istedana	?
Zaraasuchus_shepardi	?
Gobiosuchus_kielanae	?
Sichuanosuchus	?
Shantungosuchus	?
Zosuchus_davidsoni	?
Nominosuchus	?
Fruitachampsa_callisoni	?
Shartegosuchus_asperopalatum	?
Adzhosuchus_fuscus	?
Hsisosuchus	?
Anatosuchus_minor	?
Kaprosuchus_saharicus	?
Mahajangasuchus_insignis	?
Hamadasuchus_rebouli	?
Montealtosuchus_arrudacamposi	?
Uberabasuchus_terrificus	?
Peirosaurus_torminni	?
Lomasuchus_palpebrosus	?
Araripesuchus_wegeneri	1
Araripesuchus_tsangatsangana	?
Araripesuchus_buitreraensis	?
Araripesuchus_patagonicus	?
Araripesuchus_gomesii	?
Uruguaysuchus_aznarezi	?
Libycosuchus_brevirostris	?
Simosuchus_clarki	?
Malawisuchus_mwakasyungutiensis	?
Mariliasuchus_amarali	?
Notosuchus_terrestris	?
Chimaerasuchus_paradoxus	?
Razanandrongobe_sakalavae	?
Comahuesuchus_brachybuccalis	?
Pabwehshi_pakistanensis	?
Cynodontosuchus_rothi	?
Campinasuchus_dinizi	?
Pissarrachampsa_sera	?
Stratiotosuchus_maxhechti	?
Baurusuchus_albertoi	?
Baurusuchus_salgadoensis	?
Baurusuchus_pachecoi	?
Iberosuchus_macrodon	?
Bergisuchus_dietrichbergi	?
Ayllusuchus_fernandezi	?
Bretesuchus_bonapartei	?
Barinasuchus_arveloi	?
Ogresuchus_furatus	?
Lumbrera_form	?
Zulmasuchus_querejazui	?
Sebecus_icaeorhinus	?
Langstonia_huilensis	?
Stolokrosuchus_lapparenti	?
Isisfordia_duncani	?
Steneosaurus_bollensis	?
Pelagosaurus_typus	?
Metriorhynchus_superciliosus	?
Metriorhynchus_casamiquelai	?
Dakosaurus_andiniensis	?
Dakosaurus_maximus	?
Cricosaurus_suevicus	?
Cricosaurus_araucanensis	?
Sokotosuchus_ianwilsoni	?
Hyposaurus_rogersii	?
Dyrosaurus	?
Rhabdognathus	?
Oceanosuchus_boecensis	?
Meridiosaurus_vallisparadisi	?
Elosuchus_cherifiensis	?
Terminonaris_robusta	?
Sarcosuchus_imperator	?
Pholidosaurus_purbeckensis	?
Theriosuchus_sympiestodon	?
Theriosuchus_guimarotae	?
Theriosuchus_pusillus	?
Alligatorium_meyeri	?
Batrachomimus_pastosbonensis	?
Calsoyasuchus_valliceps	?
Sunosuchus_junggarensis	?
Eutretauranosuchus_delfsi	?
PIN_4174_1	?
Kansajasuchus_extensus	?
Sunosuchus_miaoi	?
Siamosuchus_phuphokensis	?
Amphicotylus_lucasii	?
Nannosuchus_gracilidens	?
Goniopholis_baryglyphaeus	?
Goniopholis_kiplingi	?
Goniopholis_simus	?
Deltasuchus_motherali	?
Paluxysuchus_newmani	?
Hulkeopholis_plotos	?
Anteophthalmosuchus_esuchae	?
Hulkeopholis_willetti	?
Anteophthalmosuchus_hooleyi	?
Anteophthalmosuchus_epikrator	?
Dollo_s_Anteophthalmosuchus	?
Allodaposuchus_precedens	?
Allodaposuchus_cf_precedens	?
Pachycheilosuchus_trinquei	?
Allodaposuchus_subjuniperus	?
Acynodon_adriaticus	?
Acynodon_iberoccitanus	?
Tarsomordeo_winkleri	?
Susisuchus_anatoceps	?
Iharkutosuchus_makadii	?
Hylaeochampsa_vectiana	?
Bernissartia_fagesii	?
Glen_Rose_Form	?
Wannchampsus_kirpachi	?
Rugosuchus_nonganensis	?
Shamosuchus_djadochtaensis	?
Yanjisuchus_longshanensis	?
Dzharakuduk_paralligatoid	?
Kansajsuchus_extensus	?
Scolomastax_sahlsteini	?
Turanosuchus_aralensis	?
Paralligator_ulgicus	?
Paralligator_tersus	?
Paralligator_gradilifrons_holotype	?
Paralligator_gradilifrons	?
Paralligator_major	?
Paralligator_ulanicus	?
Paralligator_ancestralis	?
Borealosuchus_sternbergii	?
Borealosuchus_acutidentatus	?
Borealosuchus_formidabilis	?
Borealosuchus_threeensis	?
Borealosuchus_wilsoni	?
Leidyosuchus_canadensis	?
Diplocynodon_hantoniensis	?
Diplocynodon_darwini	?
Diplocynodon_ratelii	?
Diplocynodon_deponiae	?
Diplocynodon_muelleri	?
Diplocynodon_tormis	?
Diplocynodon_remensis	?
Eocaiman_cavernensis	?
Eocaiman_palaeocenicus	?
Hassiacosuchus_haupti	?
Arambourgia_gaudryi	?
Procaimanoidea_utahensis	?
Allognathosuchus_wartheni	?
Navajosuchus_mooki	?
Allognathosuchus_polyodon	?
Alligator_mcgrewi	?
Alligator_prenasalis	?
Alligator_olseni	?
Alligator_sinensis	1
Alligator_mefferdi	?
Alligator_mississippiensis	1
Ceratosuchus_burdoshi	?
Wannaganosuchus_brachymanus	?
Brachychampsa_montana	?
Stangerochampsa_mccabei	?
Gnatusuchus_pebasensis	?
Kuttanacaiman_iquitosensis	?
Globidentosuchus_brachyrostris	?
Caiman_lutescens	?
Caiman_gasparinae	?
Mourasuchus_amazonensis	?
Mourasuchus_arendsi	?
Mourasuchus_atopus	?
Caiman_yacare	?
Acresuchus_pachytemporalis	?
Purussaurus_neivensis	?
Purussaurus_brasiliensis	?
Purussaurus_mirandai	?
UCMP_39978	?
Caiman_wannlangstoni	?
Caiman_brevirostris	?
Melanosuchus_niger	?
Caiman_latirostris	?
Bottosaurus_harlani	?
Necrosuchus_ionensis	?
Protocaiman_peligrensis	?
Caiman_crocodilus	1
Tsoabichi_greenriverensis	?
Paleosuchus_palpebrosus	?
Paleosuchus_trigonatus	?
Planocrania_datangensis	?
Planocrania_hengdongensis	?
Boverisuchus_magnifrons	?
Boverisuchus_vorax	?
Maroccosuchus_zennaroi	?
Dollosuchoides_densmorei	?
Kentisuchus_spenceri	?
Maomingosuchus_petrolica	?
Gavialosuchus_eggenburgensis	?
Tomistoma_lusitanica	?
Thecachampsa_antiquus	?
Thecachampsa_sericodon	?
Paratomistoma_courti	?
Tomistoma_schlegelii	?
Toyotamaphimeia_machikanensis	?
Penghusuchus_pani	1
Tomistoma_cairense	?
Thoracosaurus_isorhynchus	?
Eosuchus_lerichei	?
Eosuchus_minor	?
Portugalosuchus_azenhae	?
Eothoracosaurus_mississippiensis	?
Thoracosaurus_neocesariensis	?
Tomistoma_dowsoni	?
Eogavialis_africanum	?
Aktiogavialis_caribesi	?
Argochampsa_krebsi	?
Piscogavialis_jugaliperforatus	?
Ikanogavialis_gameroi	?
Siquisiquesuchus_venezuelensis	?
Dadagavialis_gunai	?
Gryposuchus_colombianus	?
Gryposuchus_pachakamue	?
Gryposuchus_neogaeus	?
Gryposuchus_croizati	?
Gavialis_lewisi	?
Gavialis_browni	?
Gavialis_gangeticus	?
Asiatosuchus_germanicus	?
Crocodylus_affinis	?
Asiatosuchus_depressifrons	?
Jiangxisuchus_nankangensis	?
Kambara_implexidens	?
Kambara_taraina	?
Asiatosuchus_nanlingensis	?
Kambara_murgonensis	?
Baru_huberi	?
Baru_wickeni	?
Baru_darrowi	?
Trilophosuchus_rackhami	?
Mekosuchus_inexpectatus	?
Mekosuchus_sanderi	?
Mekosuchus_whitehunterensis	?
Ultrastenos_willisi	?
Australosuchus_clarkae	?
Euthecodon_arambourgi	?
Brochuchus_pigotti	?
Osteolaemus_tetraspis	?
Voay_robustus	?
Crocodylus_megarhinus	?
Quinkana	?
Crocodylus_thorbjarnarsoni	?
Mecistops_cataphractus	?
Crocodylus_johnsoni	?
Crocodylus_novaeguineae	?
Crocodylus_mindorensis	?
Crocodylus_moreletii	?
Crocodylus_rhombifer	?
Crocodylus_acutus	1
Crocodylus_intermedius	?
Crocodylus_porosus	?
Crocodylus_anthropophagus	?
Crocodylus_siamensis	1
Crocodylus_niloticus	?
Crocodylus_palustris	?
Crocodylus_palaeindicus	?
