# Supplementary material for: Deep reptilian evolutionary roots of a major avian respiratory adaptation
Source: Commun Biol. 2023 Jan 17;6:3. doi: 10.1038/s42003-022-04301-z (PMC9845227; doi:10.1038/s42003-022-04301-z)
Supplement: Supplementary file 4 — Supplementary Data [file 42003_2022_4301_MOESM4_ESM.zip › Supplementary Data/ASR_raw_data/MRASR_input_files/us_tree_br1.nwk]

(Chanaresuchus:59,(((Spondylosoma_absconditum:2,(Yarasuchus_deccanensis:1,(Dongusuchus_efremovi:1,Teleocrater_rhadinus:1):0):1):55,((Dimorphodon_macronyx:1,Eudimorphodon_ranzii:1):55,((Lagerpeton_chanarensis:2,(Dromomeron_romeri:1,Dromomeron_gregorii:1):1):53,((Marasuchus_lilloensis:1,Saltopus_elginensis:1):53,((Lewisuchus:4,(Eucoelophysis_baldwini:3,(Asilisaurus_kongwe:2,(Ignotosaurus_fragilis:1,(Sacisaurus_agudoensis:1,(Diodorus_scytobrachion:1,(Lutungutali_sitwensis:1,Silesaurus_opolensis:1):0):0):0):1):1):1):49,(((Staurikosaurus_pricei:2,(Sanjuansaurus_gordilloi:1,Herrerasaurus_ischigualastensis:1):1):49,(Agnosphitys_cromhallensis:50,(Eodromaeus_murphi:50,(Daemonosaurus_chauliodus:50,(((Eoraptor_lunensis:4,(Buriolestes_schultzi:3,(Panphagia_protos:2,(Saturnalia_tupiniquim:1,Pampadromaeus_barberenai:1):1):1):1):44,(Pantydraco_caducus:47,(Thecodontosaurus_antiquus:46,(Ruehleia_bedheimensis:45,((Unaysaurus_tolentinoi:1,(Plateosaurus_ingens:1,(Plateosaurus_engelhardti:1,Plateosaurus_gracilis:1):0):0):44,((Eucnemosaurus:1,Riojasaurus_incertus:1):43,((Ignavusaurus_rachelis:1,Sarahsaurus_aurifontanalis:1):42,(((Lufengosaurus:1,(Glacialisaurus_hammeri:1,Coloradisaurus_brevis:1):0):2,(Massospondylus:2,(Adeopapposaurus_mognai:1,Leyesaurus_marayensis:1):1):1):39,(Jingshanosaurus:41,(Seitaad_ruessi:40,(Yunnanosaurus:40,(Anchisaurus:40,(Mussaurus_patagonicus:39,(Aardonyx_celestae:38,(Leonerasaurus_taquetrensis:37,((Camelotia_borealis:1,Melanorosaurus_readi:1):35,(Blikanasaurus_cromptoni:35,((Antetonitrus_ingenipes:1,Lessemsaurus_sauropoides:1):33,(Gongxianosaurus_shibeiensis:33,(Isanosaurus_attavipachi:32,((Tazoudasaurus_naimi:1,Vulcanodon_karibaensis:1):30,((Patagosaurus_fariasi:1,Barapasaurus_tagorei:1):29,(Shunosaurus:29,((Chuanjiesaurus_anaensis:2,(Mamenchisaurus:1,Wamweracaudia_keranjei:1):1):26,(Omeisaurus:27,((Cetiosauriscus_stewarti:1,Jobaria_tiguidensis:1):25,(Lapparentosaurus_madagascariensis:25,(((Zby_atlanticus:2,(Losillasaurus_giganteus:1,Turiasaurus_riodevensis:1):1):1,(Mierasaurus_bobyoungi:2,(Moabosaurus_utahensis:1,Tendaguria_tanzaniensis:1):1):1):21,((Bellusaurus_sui:2,(Haestasaurus_becklesii:1,Janenschia_robusta:1):1):21,((Camarasaurus:1,Lourinhasaurus_alenquerensis:1):21,((Haplocanthosaurus_priscus:13,(Haplocanthosaurus_delfsi:12,(Amphicoelias:11,(((Apatosaurus_excelsus:4,((Dinheirosaurus_lourinhanensis:1,Supersaurus:1):2,(Diplodocus:2,(Leinkupal_laticauda:1,Tornieria:1):1):1):1):1,(Suuwassea_emilieae:3,(Lingwulong_shenqi:2,(Amargasaurus_cazaui:1,(Brachytrachelopan_mesai:1,Dicraeosaurus:1):0):1):1):2):5,(Amazonsaurus_maranhensis:9,(Zapalasaurus_bonapartei:8,((Comahuesaurus_windhauseni:1,Rayososaurus_agrioensis:1):6,(Histriasaurus_boscarollii:6,(Katepensaurus_goicoecheai:6,((Cathartesaura_anaerobica:1,(EI_Chocon_rebbachisaurid:1,(Limaysaurus_tessonei:1,Nopcsaspondylus_alarconensis:1):0):0):4,(Nigersaurus_taqueti:4,(Rebbachisaurus:3,(Tataouinea_hannibalis:2,(Demandasaurus_darwini:1,IOW_rebbachisaurid_caudal:1):1):1):1):1):1):0):1):1):1):1):1):1):1):8,((Aragosaurus_ischiaticus:1,Tehuelchesaurus_benitezii:1):19,(Galveosaurus_herreroi:19,((Vouivria_damparisensis:6,(Atlasaurus_imelakei:5,(Europasaurus_holgeri:4,(Lusotitan_atalaiensis:3,(Sonorasaurus_thompsoni:2,((Brachiosaurus:1,Giraffatitan:1):1,(Abydosaurus_mcintoshi:1,(Cedarosaurus_weiskopfae:1,(Soriatitan_golmayensis:1,Venenosaurus_dicrocei:1):0):0):1):0):1):1):1):1):12,(Dongbeititan_dongi:17,(((Angolatitan_adamastor:1,Andesaurus_delgadoi:1):1,(Chubutisaurus_insignis:1,Wintonotitan_wattsi:1):1):14,(Tastavinsaurus_sanzi:15,(Mnyamawamtuka_moyowamkia:15,(Atsinganosaurus_velauciensis:14,(Malawisaurus_dixeyi:13,(Karongasaurus_gittelmani:12,((Rapetosaurus_krausei:4,((Tapuiasaurus_macedoi:2,(Muyelensaurus_pecheni:2,(Rinconsaurus_caudamirus:1,Bonitasaura_salgadoi:1):1):0):1,(Panamericansaurus_schroederi:2,(Normanniasaurus_genceyi:2,(Shingopana_songwensis:2,((Gondwanatitan_faustoi:1,Overosaurus_paradasorum:1):1,(Aeolosaurus:1,Trigonosaurus_pricei:1):1):0):0):0):1):1):7,(Rukwatitan_bisepultus:10,(Isisaurus_colberti:9,(((Diamantinasaurus_matildae:1,Argyrosaurus_superbus:1):2,((Saltasaurus_loricatus:1,Neuquensaurus:1):1,(Paralititan_stromeri:1,Maxakalisaurus_topai:1):1):1):5,(((Ampelosaurus_atacis:2,(Mansourasaurus_shahinae:2,(Opisthocoelicaudia_skarzynskii:1,Lirainosaurus_astibiae:1):1):0):2,(Paludititan_nalatzensis:3,(Dreadnoughtus_schrani:2,(Alamosaurus_sanjuanensis:1,Baurutitan_britoi:1):1):1):1):3,(Mendozasaurus_neguyelap:6,(Futalognkosaurus_dukei:5,(Nemegtosaurus:4,((Epachthosaurus_sciuttoi:1,Pellegrinisaurus_powelli:1):3,((Argentinosaurus_huinculensis:2,(Ligabuesaurus_leanzai:1,Patagotitan_mayorum:1):1):1,(Lohuecotitan_pandafilandi:2,(Daxiatitan_binglingi:1,Notocolossus_gonzalezparejasi:1):1):1):1):0):1):1):1):1):1):1):1):1):1):1):1):0):1):1):1):1):1):1):1):1):1):1):1):1):1):1):1):1):1):1):1):1):1):1):1):1):1):0):0):1):1):1):1):1):0):1):1):1):1,((Dilophosaurus_wetherilli:2,(Coelophysis_bauri:1,Coelophysis_rhodesiensis:1):1):35,((Elaphrosaurus:3,(Ceratosaurus:2,(Majungasaurus_crenatissimus:1,Masiakasaurus_knopfleri:1):1):1):33,(Cryolophosaurus_ellioti:35,(Dilophosaurus_sinensis:35,(Chuandongocoelurus_primitivus:34,(Monolophosaurus_jiangi:34,(((Marshosaurus_bicentesimus:2,(Piatnitzkysaurus_floresi:1,Condorraptor_currumili:1):1):4,(((Suchomimus_tenerensis:1,Baryonyx_walkeri:1):1,(Spinosaurus:1,(Angaturama_limai:1,Irritator_challengeri:1):0):1):3,(Eustreptospondylus_oxoniensis:4,((Duriavenator_hesperis:2,(Megalosaurus_bucklandi:1,Torvosaurus:1):1):1,(Afrovenator_abakensis:1,(Magnosaurus_nethercombensis:1,(Dubreuillosaurus_valesdunensis:1,(Leshansaurus_qianweiensis:1,Piveteausaurus_divesensis:1):0):0):0):2):1):1):1):27,((((Saurophaganax_maximus:1,Allosaurus_fragilis:1):5,((Neovenator_salerii:4,(Chilantaisaurus:3,((Australovenator_wintonensis:1,Fukuiraptor_kitadaniensis:1):1,(Aerosteon_riocoloradensis:1,Megaraptor_namunhuaiquii:1):1):1):1):1,((Eocarcharia_dinops:1,Concavenator_corcovatus:1):3,(Acrocanthosaurus_atokensis:3,(Shaochilong_maortuensis:2,(Carcharodontosaurus:1,(Tyrannotitan_chubutensis:1,(Giganotosaurus_carolinii:1,Mapusaurus_roseae:1):0):0):1):1):1):1):1):1,((Yangchuanosaurus_zigongensis:2,(CV00214:1,Yangchuanosaurus_shangyouensis:1):1):1,(Shidaisaurus_jinae:2,(Sinraptor_hepingensis:1,(Metriacanthosaurus_parkeri:1,(Sinraptor_dongi:1,Siamotyrannus_isanensis:1):0):0):1):1):4):25,(Bicentenaria_argentina:31,(Zuolong_salleei:30,(((Tanycolagreus_topwilsoni:1,Coelurus_fragilis:1):12,((Kileskus_aristotocus:2,(Proceratosaurus_bradleyi:1,(Sinotyrannus_kazuoensis:1,Guanlong_wucaii:1):0):1):10,(Dilong_paradoxus:11,(Juratyrant_langhami:10,(Eotyrannus_lengi:10,(Xiongguanlong_baimoensis:9,(Dryptosaurus_aquilunguis:8,(Appalachiosaurus_montgomeriensis:7,(Bistahieversor_sealeyi:6,((Gorgosaurus_libratus:1,Albertosaurus_sarcophagus:1):4,(Alioramus:4,(Teratophoneus_curriei:3,(Daspletosaurus_torosus:2,(Tarbosaurus_bataar:1,Tyrannosaurus_rex:1):1):1):1):1):1):1):1):1):1):0):1):1):1):16,(Tugulusaurus_faciles:28,(Ornitholestes_hermanni:27,((Juravenator_starki:3,(Sinocalliopteryx_gigas:2,(Huaxiagnathus_orientalis:2,(Compsognathus_longipes:1,Sinosauropteryx_prima:1):1):0):1):23,((Nqwebasaurus_thwazi:8,(Pelecanimimus_polyodon:7,(Shenzhousaurus_orientalis:6,(Harpymimus_okladnikovi:5,((Beishanlong_grandis:2,(Deinocheirus_mirificus:1,Garudimimus_brevipes:1):1):2,(Anserimimus_planinychus:3,(Gallimimus_bullatus:2,(Struthiomimus_altus:1,Ornithomimus_edmontonicus:1):1):1):1):1):1):1):1):17,((Haplocheirus_sollers:9,(Achillesaurus_manazzonei:8,(Alvarezsaurus_calvoi:7,((Bonapartenykus_ultimus:1,Patagonykus_puertai:1):5,(Albertonykus_borealis:5,((Xixianykus_zhangi:1,Albinykus_baatar:1):3,(Mononykus_olecranus:3,(Shuvuuia_deserti:2,(Linhenykus_monodactylus:1,Parvicursor_remotus:1):1):1):1):1):1):1):1):1):15,((Falcarius_utahensis:7,(Beipiaosaurus_inexpectus:6,(Alxasaurus_elesitaiensis:5,(Erliansaurus_bellamanus:4,(Enigmosaurus_mongoliensis:3,(Suzhousaurus_megatherioides:2,(Nanshiungosaurus_bohlini:1,(Nothronychus_mckinleyi:1,Segnosaurus_galbinensis:1):0):1):1):1):1):1):1):16,(((Epidexipteryx_hui:1,Yi_qi:1):8,(Incisivosaurus_gauthieri:8,(Caudipteryx_zoui:7,(Avimimus_portentosus:6,(Microvenator_celer:5,(Chirostenotes_pergracilis:4,(Citipati_osmolskae:3,(Conchoraptor_gracilis:2,(Ingenia_yanshani:1,Oviraptor_philoceratops:1):1):1):1):1):1):1):1):1):13,((((Sinusonasus_magnodens:2,(Sinovenator_changi:2,(Mei_long:1,Jinfengopteryx_elegans:1):1):0):3,(EK_troodontid_IGM_10044:4,(Sinornithoides_youngi:4,(Xixiasaurus_henanensis:3,(Byronosaurus_jaffei:3,(Zanabazar_junior:2,(Saurornithoides_mongoliensis:1,Troodon_formosus:1):1):1):0):1):0):1):7,(Mahakala_omnogovae:11,((Rahonavis_ostromi:3,(Buitreraptor_gonzalezorum:2,(Neuquenraptor:1,Austroraptor_cabazai:1):1):1):7,(Shanag_ashile:9,((Tianyuraptor_ostromi:4,(Zhenyuanlong_suni:3,(Sinornithosaurus_millenii:2,((Hesperonychus_elizabethae:1,Microraptor_zhaoianus:1):1,(Changyuraptor_yangi:1,Graciliraptor_lujiatunensis:1):1):0):1):1):4,(Bambiraptor_feinbergorum:7,((Dromaeosaurus_albertensis:2,(Achillobator_giganticus:1,Atrociraptor_marshalli:1):1):4,((Linheraptor_exquisitus:1,Tsaagan_mangas:1):4,(Saurornitholestes_langstoni:4,((Adasaurus_mongoliensis:2,(Balaur_bondoc:1,Dakotaraptor_steini:1):1):1,(Deinonychus_antirrhopus:2,(Velociraptor_mongoliensis:1,Luanchuanraptor_henanensis:1):1):1):1):1):1):1):1):1):1):1):1):9,((Xiaotingia_zhengi:2,(Aurornis_xui:1,(Eosinopteryx_brevipenna:1,Anchiornis_huxleyi:1):0):1):18,((Archaeopteryx_Eichstatt:2,((Archaeopteryx_Thermopolis:1,Archaeopteryx_Berlin:1):1,(Archaeopteryx_London:1,(Archaeopteryx_11th:1,Archaeopteryx_Munich:1):0):1):0):17,(Archaeopteryx_Solnhofen:18,(Sapeornis_chaoyangensis:17,(Jeholornis_prima:16,(Jixiangornis_orientalis:15,(Confuciusornis_sanctus:14,(((Liaoningornis_longidigitris:1,Vorona_berivotrensis:1):4,(Pengornis_houi:4,(Gobipteryx_minuta:3,(Neuquenornis_volans:2,(Concornis_lacustris:1,Cathayornis_yandica:1):1):1):1):1):8,(Patagopteryx_deferrariisi:12,(Hongshanornis_longicresta:11,(Yanornis_martini:10,(Yixianornis_grabaui:9,(Apsaravis_ukhaana:8,((Baptornis_advenus:1,Hesperornis:1):6,(Ichthyornis:6,(Limenavis_patagonica:5,(Iaceornis_marshi:4,((Rhea_americana:1,Lithornis:1):2,((Chauna_torquata:1,Anas_platyrhynchos:1):1,(Crax_pauxi:1,Gallus_gallus:1):1):1):1):1):1):1):1):1):1):1):1):1):1):1):1):1):1):1):1):1):1):1):1):1):1):1):1):1):1):1):1):1):1):0):1):0):1):1):12):1):0):0):1):1,(Eocursor_parvus:42,((Abrictosaurus_consors:5,(Fruitadens_haagarorum:4,(Tianyulong_confuciusi:3,(Manidens_condorensis:2,(Echinodon_becklesii:1,(Pegomastax_africanus:1,Heterodontosaurus_tucki:1):0):1):1):1):1):37,((((Scutellosaurus_lawleri:1,Laquintasaura_venezuelae:1):11,(Emausaurus_ernsti:11,(Scelidosaurus_harrisonii:10,(Alcovasaurus:9,(((Huayangosaurus_taibaii:1,Chungkingosaurus_jiangbeiensis:1):1,(Paranthodon_africanus:1,Tuojiangosaurus_multispinus:1):1):6,(Jiangjunosaurus_junggarensis:7,(Gigantspinosaurus_sichuanensis:6,(Kentrosaurus_aethiopicus:5,(Dacentrurus_armatus:4,(Loricatosaurus_priscus:3,((Hesperosaurus_mjosi:1,Miragaia_Longicollum:1):1,(Stegosaurus_stenops:1,Stegosaurus_homheni:1):1):1):1):1):1):1):1):1):1):1):1):1,(Minmi_sp:11,(Mymoorapelta_maysi:10,((Gargoyleosaurus_parkpinorum:4,((Dongyangopelta_yangyanensis:1,(Sauroplites_scutiger:1,Taohelong_jinchengensis:1):0):2,(Tatankacephalus_cooneyorum:2,(Antarctopelta:1,(Argentinian_nodosaurid:1,(Glyptodontopelta_mimus:1,(Panoplosaurus_mirus:1,(Pawpawsaurus_campbelli:1,(Sauropelta_edwardsorum:1,Stegopelta_landerensis:1):0):0):0):0):0):1):1):1):5,((Gastonia_burgei:1,Ahshislepelta_minor:1):7,(Kunbarrasaurus_ieversi:7,(Hylaeosaurus_armatus:6,(Liaoningosaurus_paradoxus:5,(Crichtonpelta_benxiensis:5,(Chuanqilong_chaoyangensis:5,(Cedarpelta_bilbeyhallorum:5,(Aletopelta_coombsi:5,(Shamosaurus_scutatus:5,(Gobisaurus_domoculus:5,(Zhejiangosaurus:5,((Pinacosaurus_mephistocephalus:1,Pinacosaurus_grangeri:1):4,((Tsagantegia_longicranialis:2,(Talarurus_plicatospineus:1,Nodocephalosaurus_kirtlandensis:1):1):2,((Saichania_chulsanensis:2,(Zaraapelta_nomadis:1,Tarchia_kielanae:1):1):1,(Ziapelta_sanjuanensis:2,(Euoplocephalus_tutus:2,(Zuul_crurivastator:1,(Scolosaurus_cutleri:1,(Dyoplosaurus_acutosquameus:1,(Anodontosaurus_lambei:1,Ankylosaurus_magniventris:1):0):0):0):1):0):1):1):1):0):0):0):0):0):0):0):0):1):1):1):1):1):1):2):29,(Lesothosaurus_diagnosticus:41,(Agilisaurus_louderbacki:40,(Leaellynasaura_amicagraphica:39,(Hexinlusaurus_multidens:39,(Yandusaurus_hongheensis:39,(Kulindadromeus_zabaikalicus:39,((Jeholosaurus_shangyuanensis:1,Yueosaurus_tiantaiensis:1):38,(Othnielosaurus_consors:39,(((Parksosaurus_warreni:1,(Thescelosaurus_neglectus:1,(Thescelosaurus_assiniboiensis:1,(Thescelosaurus_garbanii:1,Notohypsilophodon_comodorensis:1):0):0):0):3,((Haya_griva:1,Changchunsaurus_parvus:1):2,((Oryctodromeus_cubicularis:1,Koreanosaurus_boseongensis:1):1,(Zephyrosaurus_schaffi:1,(Orodromeus_makelai:1,(Albertadromeus_syntarsus:1,Kaiparowits_orodromine:1):0):0):1):1):1):35,(Hypsilophodon_foxii:39,((Gideonmantellia_amosanjuanae:37,((Morrosaurus_antarcticus:1,(Talenkauen_santacrucensis:1,(Atlascopcosaurus_loadsi:1,(Macrogryphosaurus_gondwanicus:1,(Qantassaurus_intrepidus:1,(Anabisetia_saldiviai:1,(Gasparinisaura_cincosaltensis:1,(Trinisaura_santamartaensis:1,Burianosaurus_augustai:1):0):0):0):0):0):0):0):35,((Rhabdodon_sp:3,(Zalmoxes_robustus:2,(Mochlodon_vorosi:1,Zalmoxes_shqiperorum:1):1):1):32,((Tenontosaurus_tilletti:1,Tenontosaurus_dossi:1):33,((Eousdryosaurus_nanohallucis:2,(Camptosaurus_valdensis:2,(Callovosaurus_leedsi:2,(Dysalotosaurus_lettowvorbecki:2,(Dryosaurus_altus:2,(Valdosaurus_canaliculatus:1,Elrhazosaurus_nigeriensis:1):1):0):0):0):0):31,(Camptosaurus_dispar:32,(Cumnoria_prestwichii:31,(Uteodon_aphanoecetes:31,(Draconyx_loureiroi:31,(Planicoxa_venenica:30,(Theiophytalia_kerri:30,(Hippodraco_scutodens:30,(Owenodon_hoggii:30,(Muttaburrasaurus_langdoni:30,(Dakotadon_lakotaensis:29,(Osmakasaurus_depressus:29,((Cedrorestes_crichtoni:1,Iguanacolossus_fortis:1):28,(Lanzhousaurus_magnidens:28,(Yunganglong_datongensis:27,(Fukuisaurus_tetoriensis:27,(Siamodon_nimngami:26,(Hypselospinus_fittoni:26,(Barilium_dawsoni:26,(Lurdusaurus_arenatus:26,((Iguanodon_galvensis:1,Iguanodon_bernissartensis:1):25,((Morelladon_beltrani:1,Mantellisaurus_atherfieldensis:1):24,(Equijubus_normani:24,((Bolong_yixianensis:1,Ouranosaurus_nigeriensis:1):22,(Jinzhousaurus_yangi:22,((Xuwulong_yueluni:6,(Altirhinus_kurzanovi:5,(Koshisaurus_katsuyama:4,(Gongpoquansaurus_mazongshanensis:3,(Batyrosaurus_rozhdestvenskyi:2,(Proa_valdearinnoensis:1,Ratchasimasaurus_suranareae:1):1):1):1):1):1):15,(Penelopognathus_weishampeli:20,(Sirindhorna_khoratensis:19,(Zuoyunlong_huangi:19,(Probactrosaurus_gobiensis:19,((Eolambia_caroljonesa:1,Jintasaurus_meniscus:1):17,(Jeyawati_rugoculus:17,(Protohadros_byrdi:16,(Datonglong_tianzhenensis:15,(Tethyshadros_insularis:15,(Levnesovia_transoxiana:15,(Nanyangosaurus_zhugeii:15,(Orthomerus_dolloi:14,(Gilmoreosaurus_mongoliensis:14,(Bactrosaurus_johnsoni:14,((Zhanghenglong_yangchengensis:1,Tanius_sinensis:1):12,((Plesiohadros_djadokhtaensis:1,Shuangmiaosaurus_gilmorei:1):11,(Lophorhothon_atopus:11,(Eotrachodon_orientalis:10,(Claosaurus_agilis:10,(Hadrosaurus_foulkii:9,(((Acristavus_gagslarsoni:3,(Maiasaura_peeblesorum:2,(Probrachylophosaurus_bergei:1,(Ornatops_incantatus:1,Brachylophosaurus_canadensis:1):0):1):1):4,((Rhinorex_condrupus:2,(Gryposaurus_latidens:1,(Gryposaurus_notabilis:1,Gryposaurus_monumentensis:1):0):1):4,((Anasazisaurus_horneri:4,(Prosaurolophus_maximus:3,(Augustynolophus_morrisi:2,(Saurolophus_osborni:1,Saurolophus_angustirostris:1):1):1):1):1,(Kerberosaurus_manakini:3,(Shantungosaurus_giganteus:2,(Edmontosaurus_regalis:1,Edmontosaurus_annectens:1):1):1):2):1):1):1,((Aralosaurus_tuberiferus:1,Canardia_garonnensis:1):6,((Pararhabdodon_isonensis:1,Tsintaosaurus_spinorhinus:1):5,(Jaxartosaurus_aralensis:5,(Arenysaurus_ardevoli:4,(Amurosaurus_riabinini:4,(Olorotitan_arharensis:4,((Charonosaurus_jiayinensis:3,(Parasaurolophus_cyrtocristatus:2,(Parasaurolophus_tubicen:1,Parasaurolophus_walkeri:1):1):1):1,((Lambeosaurus_lambei:1,Lambeosaurus_magnicristatus:1):3,((Corythosaurus_casuarius:1,Corythosaurus_intermedius:1):3,(Hypacrosaurus_altispinus:1,Hypacrosaurus_stebingeri:1):3):0):0):0):0):0):1):1):1):1):1):1):0):1):1):1):1):0):0):1):0):0):0):1):1):1):1):0):0):1):1):1):1):1):1):1):0):0):0):0):1):0):1):1):0):0):1):0):0):0):0):1):0):0):1):1):1):1):1):1):1,((Yinlong_downsi:35,(Xuanhuaceratops_niei:34,(Chaoyangsaurus_youngi:33,(Hualianceratops_wucaiwanensis:32,(Psittacosaurus_lujiatunensis:31,(Psittacosaurus_sinensis:30,(Psittacosaurus_mongoliensis:29,(Beg_tse:28,(Mosaiceratops_azumai:27,(Asiaceratops_salsopaludalis:26,(Aquilops_americanus:25,(Liaoceratops_yanzigouensis:24,(Yamaceratops_dorngobiensis:23,(Auroraceratops_rugosus:22,((Helioceratops_brachygnathus:1,Archaeoceratops_yujingziensis:1):20,(Koreaceratops_hwaseongensis:20,(Cerasinops_hodgskissi:19,(((Prenoceratops_pieganensis:1,Montanoceratops_cerorhynchus:1):1,(Zhuchengceratops_inexpectus:1,(Gryphoceratops_morrisoni:1,(Leptoceratops_gracilis:1,Udanoceratops_tschizhovi:1):0):0):1):16,(Graciliceratops_mongoliensis:17,((Protoceratops_hellenikorhinus:1,Protoceratops_andrewsi:1):16,((Bagaceratops_rozhdestvenskyi:1,Ajkaceratops_kozmai:1):16,((Zuniceratops_christopheri:1,Turanoceratops_tardabilis:1):15,((Machairoceratops_cronusi:14,(Xenoceratops_foremostensis:13,(Diabloceratops_eatoni:12,((Avaceratops_lammersi:1,Nasutoceratops_titusi:1):10,(Medusaceratops_lokii:10,(Albertaceratops_nesmoi:9,(Wendiceratops_pinhornensis:8,(Sinoceratops_zhuchengensis:7,(Spinops_sternbergorum:6,(Rubeosaurus_ovatus:5,(Centrosaurus_sp:5,(Coronosaurus_brinkmani:5,(Styracosaurus_albertensis:5,(Einiosaurus_procurvicornis:4,(Achelousaurus_horneri:3,(Pachyrhinosaurus_lakustai:2,(Pachyrhinosaurus_perotorum:1,Pachyrhinosaurus_canadensis:1):1):1):1):1):0):0):0):1):1):1):1):1):1):1):1):1):1,(Regaliceratops_peterhewsi:7,(Mercuriceratops_gemini:6,(Bravoceratops_polyphemus:6,(Coahuilaceratops_magnacuerna:6,(Chasmosaurus_russelli:6,((Pentaceratops_sternbergii:1,Utahceratops_gettyi:1):5,((Vagaceratops_irvinensis:1,Kosmoceratops_richardsoni:1):5,((Agujaceratops_mariscalensis:2,(Chasmosaurus_belli:1,Mojoceratops_kaiseni:1):1):4,((Ojoceratops_fowleri:2,(Arrhinoceratops_brachyops:1,Anchiceratops_ornatus:1):1):3,(Eotriceratops_xerinsularis:4,((Torosaurus_utahensis:1,Torosaurus_latus:1):2,(Nedoceratops_hatcheri:2,(Triceratops_prorsus:1,Triceratops_horridus:1):1):1):1):1):1):0):0):0):0):0):0):1):8):1):1):0):0):1):1):1):1):1):1):1):1):1):1):1):1):1):1):1):1):1):1):1,(Wannanosaurus_yansiensis:7,((Stegoceras_novomexicanum:1,(Stegoceras_validum:1,(Colepiocephale_lambei:1,Hanssuesia_sternbergi:1):0):0):5,(Goyocephale_lattimorei:5,(Homalocephale_calathocercos:4,(Tylocephale_gilmorei:3,(Foraminacephale_brevis:2,(Amtocephale_gobiensis:1,(Acrotholus_audeti:1,(Prenocephale_prenes:1,(Sinocephale_bexelli:1,(Sphaerotholus_goodwini:1,(Sphaerotholus_buchholtzae:1,(Sphaerotholus_edmontonense:1,(Alaskacephale_gangloffi:1,(Pachycephalosaurus_wyomingensis:1,Stygimoloch_spinifer:1):0):0):0):0):0):0):0):0):1):1):1):1):1):1):29):2):1):0):0):0):0):0):0):0):1):1):1):0):0):10):1):1):1):1):1):1,((Diandongosuchus_fuyuanensis:10,(Wannia_scurriensis:9,((Parasuchus_bransoni:2,(Parasuchus_angustifrons:1,Parasuchus_hislopi:1):1):6,(Ebrachosuchus_neukami:7,(Paleorhinus_parvus:7,(Paleorhinus_sawini:7,((Rutiodon_carolinensis:5,(NMMNHS_P4781:4,(Angistorhinus_talainti:3,(TMM_31100_1332:2,(Angistorhinus_grandis:1,USNM_v_21376:1):1):1):1):1):1,(Leptosuchus_crosbiensis:5,(PEFO_34852:5,(Smilosuchus_gregorii:5,(Smilosuchus_adamanensis:5,(Pravusuchus_hortus:5,(Phytosaurus_doughtyi:5,(Leptosuchus_studeri:5,((Coburgosuchus_goeckeli:1,(Nicrosaurus_meyeri:1,Nicrosaurus_kapffi:1):0):4,(Machaeroprosopus_andersoni:4,(Machaeroprosopus_zunii:4,(USNM_v_17098:4,(NMMNHS_P4256:4,(NMMNHS_P31094:4,(Redondasaurus_gregorii:4,(Redondasaurus_bermani:4,(Protome_batalaria:4,(Machaeroprosopus_mccauleyi:4,(Machaeroprosopus_lottorum:4,(Machaeroprosopus_jablonskiae:4,(Machaeroprosopus_buceros:4,(Phytosauridae_indet:3,(Mystriosuchus_steinbergeri:2,(Mystriosuchus_planirostris:1,Mystriosuchus_westphali:1):1):1):1):0):0):0):0):0):0):0):0):0):0):0):1):0):0):0):0):0):0):0):1):1):0):0):1):1):1):46,(Nundasuchus_songeaensis:55,(((Ornithosuchus_longidens:2,(Venaticosuchus_rusconii:1,Riojasuchus_tenuisceps:1):1):2,(Revueltosaurus_callenderi:3,(Aetosauria_indet:2,(Longosuchus_meadei:1,Stagonolepis_robertsoni:1):1):1):1):50,((Turfanosuchus_dabanensis:2,(Yonghesuchus_sangbiensis:1,Gracilisuchus_stipanicicorum:1):1):51,(Mandasuchus_tanyauchen:52,((Qianosuchus_mixtus:6,((Waldshut_taxon:1,(Hypselorhachis_mirabilis:1,(Ctenosauriscus_koeneni:1,(Arizonasaurus_babbitti:1,Xilousuchus_sapingensis:1):0):0):0):4,((Poposaurus_gracilis_holotype:1,Poposaurus_gracilis_Yale:1):3,(Lotosaurus_adentus:3,(Sillosuchus_longicervis:2,(Shuvosaurus_inexpectatus:1,Effigia_okeeffeae:1):1):1):1):1):1):46,(Ticinosuchus_ferox:51,(Prestosuchus_chiniquensis:50,(Saurosuchus_galilei:49,(Luperosuchus_fractus:48,(Batrachotomus_kupferzellensis:47,(Fasolasuchus_tenax:46,((Rauisuchus_tiradentes:2,(Polonosuchus_silesiacus:1,(Postosuchus_kirkpatricki:1,Postosuchus_alisonae:1):0):1):43,(Carnufex_carolinensis:44,(Redondavenator_quayensis:44,(CM_73372:44,(Erpetosuchus_granti:44,((Pseudhesperosuchus_jachaleri:1,Trialestes_romeri:1):42,((Saltoposuchus_connectens:2,(Terrestrisuchus_gracilis:1,Litargosuchus_leptorhynchus:1):1):40,((Hesperosuchus_agilis:2,(Dromicosuchus_grallator:1,Kayentasuchus_walkeri:1):1):39,(Sphenosuchus_acutus:40,(Dibothrosuchus_elaphros:39,(Junggarsuchus_sloani:38,((Almadasuchus_figarii:2,(Hallopus_victor:1,Macelognathus_vagans:1):1):35,((((Protosuchus:1,Hemiprotosuchus_leali:1):1,(UCMP_97638:1,Edentosuchus_tienshanensis:1):1):1,(Orthosuchus_stormbergi:1,Notochampsa_istedana:1):2):33,((Zaraasuchus_shepardi:1,Gobiosuchus_kielanae:1):34,((Sichuanosuchus:5,(Shantungosuchus:4,(Zosuchus_davidsoni:4,(Nominosuchus:3,(Fruitachampsa_callisoni:2,(Shartegosuchus_asperopalatum:1,Adzhosuchus_fuscus:1):1):1):1):0):1):29,(Hsisosuchus:33,((Anatosuchus_minor:19,(((Kaprosuchus_saharicus:1,Mahajangasuchus_insignis:1):3,(Hamadasuchus_rebouli:3,((Montealtosuchus_arrudacamposi:1,Uberabasuchus_terrificus:1):1,(Peirosaurus_torminni:1,Lomasuchus_palpebrosus:1):1):1):1):14,(Araripesuchus_wegeneri:17,(Araripesuchus_tsangatsangana:16,((Araripesuchus_buitreraensis:2,(Araripesuchus_patagonicus:1,Araripesuchus_gomesii:1):1):13,(Uruguaysuchus_aznarezi:14,((Libycosuchus_brevirostris:1,Simosuchus_clarki:1):12,(Malawisuchus_mwakasyungutiensis:12,((Mariliasuchus_amarali:1,Notosuchus_terrestris:1):10,(Chimaerasuchus_paradoxus:10,(Razanandrongobe_sakalavae:9,(Comahuesuchus_brachybuccalis:8,(Pabwehshi_pakistanensis:7,((Cynodontosuchus_rothi:5,(Campinasuchus_dinizi:4,(Pissarrachampsa_sera:4,(Stratiotosuchus_maxhechti:3,(Baurusuchus_albertoi:2,(Baurusuchus_salgadoensis:1,Baurusuchus_pachecoi:1):1):1):1):0):1):1,((Iberosuchus_macrodon:1,Bergisuchus_dietrichbergi:1):4,((Ayllusuchus_fernandezi:1,Bretesuchus_bonapartei:1):3,(Barinasuchus_arveloi:3,(Ogresuchus_furatus:2,(Lumbrera_form:1,(Zulmasuchus_querejazui:1,(Sebecus_icaeorhinus:1,Langstonia_huilensis:1):0):0):1):1):1):1):1):1):1):1):1):1):1):1):1):1):1):1):1):1):13,((Stolokrosuchus_lapparenti:8,(Isisfordia_duncani:7,((Steneosaurus_bollensis:5,(Pelagosaurus_typus:4,(Metriorhynchus_superciliosus:3,(Metriorhynchus_casamiquelai:3,((Dakosaurus_andiniensis:1,Dakosaurus_maximus:1):1,(Cricosaurus_suevicus:1,Cricosaurus_araucanensis:1):1):1):0):1):1):1,(Sokotosuchus_ianwilsoni:5,((Hyposaurus_rogersii:3,(Dyrosaurus:2,(Rhabdognathus:1,Oceanosuchus_boecensis:1):1):1):1,((Meridiosaurus_vallisparadisi:1,Elosuchus_cherifiensis:1):2,(Terminonaris_robusta:2,(Sarcosuchus_imperator:1,Pholidosaurus_purbeckensis:1):1):1):1):1):1):1):1):23,((Theriosuchus_sympiestodon:3,(Theriosuchus_guimarotae:2,(Theriosuchus_pusillus:1,Alligatorium_meyeri:1):1):1):27,(Batrachomimus_pastosbonensis:29,((Calsoyasuchus_valliceps:11,(Sunosuchus_junggarensis:10,(Eutretauranosuchus_delfsi:10,((PIN_4174_1:1,(Kansajasuchus_extensus:1,Sunosuchus_miaoi:1):0):8,(Siamosuchus_phuphokensis:8,(Amphicotylus_lucasii:7,(Nannosuchus_gracilidens:6,((Goniopholis_baryglyphaeus:4,(Goniopholis_kiplingi:3,(Goniopholis_simus:2,(Deltasuchus_motherali:1,Paluxysuchus_newmani:1):1):1):1):1,((Hulkeopholis_plotos:1,(Anteophthalmosuchus_esuchae:1,Hulkeopholis_willetti:1):0):2,(Anteophthalmosuchus_hooleyi:2,(Anteophthalmosuchus_epikrator:1,Dollo_s_Anteophthalmosuchus:1):1):1):2):1):1):1):1):1):0):1):17,(((Allodaposuchus_precedens:3,(Allodaposuchus_cf_precedens:2,(Pachycheilosuchus_trinquei:1,Allodaposuchus_subjuniperus:1):1):1):1,((Acynodon_adriaticus:1,Acynodon_iberoccitanus:1):1,(Tarsomordeo_winkleri:1,(Susisuchus_anatoceps:1,(Iharkutosuchus_makadii:1,Hylaeochampsa_vectiana:1):0):0):1):2):23,(Bernissartia_fagesii:26,(((Glen_Rose_Form:1,Wannchampsus_kirpachi:1):5,(Rugosuchus_nonganensis:5,(Shamosuchus_djadochtaensis:4,(Yanjisuchus_longshanensis:3,(Dzharakuduk_paralligatoid:3,((Kansajsuchus_extensus:2,(Scolomastax_sahlsteini:1,Turanosuchus_aralensis:1):1):1,(Paralligator_ulgicus:2,(Paralligator_tersus:2,(Paralligator_gradilifrons_holotype:2,(Paralligator_gradilifrons:2,(Paralligator_major:2,(Paralligator_ulanicus:1,Paralligator_ancestralis:1):1):0):0):0):0):1):0):0):1):1):1):19,((Borealosuchus_sternbergii:3,((Borealosuchus_acutidentatus:1,Borealosuchus_formidabilis:1):1,(Borealosuchus_threeensis:1,Borealosuchus_wilsoni:1):1):1):21,((Leidyosuchus_canadensis:22,((Diplocynodon_hantoniensis:2,(Diplocynodon_darwini:1,Diplocynodon_ratelii:1):1):19,((Diplocynodon_deponiae:2,(Diplocynodon_muelleri:1,Diplocynodon_tormis:1):1):18,(Diplocynodon_remensis:19,(Eocaiman_cavernensis:18,(Eocaiman_palaeocenicus:17,((Hassiacosuchus_haupti:2,(Arambourgia_gaudryi:1,Procaimanoidea_utahensis:1):1):14,((Allognathosuchus_wartheni:7,((Navajosuchus_mooki:1,Allognathosuchus_polyodon:1):5,(Alligator_mcgrewi:5,(Alligator_prenasalis:4,(Alligator_olseni:3,(Alligator_sinensis:2,(Alligator_mefferdi:1,Alligator_mississippiensis:1):1):1):1):1):1):1):8,((Ceratosuchus_burdoshi:3,(Wannaganosuchus_brachymanus:2,(Brachychampsa_montana:1,Stangerochampsa_mccabei:1):1):1):11,(Gnatusuchus_pebasensis:13,(Kuttanacaiman_iquitosensis:12,(Globidentosuchus_brachyrostris:11,((Caiman_lutescens:3,(Caiman_gasparinae:2,(Mourasuchus_amazonensis:1,(Mourasuchus_arendsi:1,Mourasuchus_atopus:1):0):1):1):7,(Caiman_yacare:9,((Acresuchus_pachytemporalis:3,(Purussaurus_neivensis:2,(Purussaurus_brasiliensis:1,Purussaurus_mirandai:1):1):1):5,((UCMP_39978:1,Caiman_wannlangstoni:1):6,((Caiman_brevirostris:1,Melanosuchus_niger:1):5,(Caiman_latirostris:5,((Bottosaurus_harlani:1,(Necrosuchus_ionensis:1,Protocaiman_peligrensis:1):0):3,(Caiman_crocodilus:3,(Tsoabichi_greenriverensis:2,(Paleosuchus_palpebrosus:1,Paleosuchus_trigonatus:1):1):1):1):1):1):1):1):1):1):1):1):1):1):1):1):1):1):1):1):1):1):1,((Planocrania_datangensis:3,(Planocrania_hengdongensis:2,(Boverisuchus_magnifrons:1,Boverisuchus_vorax:1):1):1):17,(((Maroccosuchus_zennaroi:2,(Dollosuchoides_densmorei:1,Kentisuchus_spenceri:1):1):16,((Maomingosuchus_petrolica:4,(Gavialosuchus_eggenburgensis:3,(Tomistoma_lusitanica:2,(Thecachampsa_antiquus:1,Thecachampsa_sericodon:1):1):1):1):13,((Paratomistoma_courti:1,Tomistoma_schlegelii:1):15,(Toyotamaphimeia_machikanensis:15,(Penghusuchus_pani:14,((Tomistoma_cairense:2,(Thoracosaurus_isorhynchus:2,(Eosuchus_lerichei:1,Eosuchus_minor:1):1):0):11,((Portugalosuchus_azenhae:2,(Eothoracosaurus_mississippiensis:1,Thoracosaurus_neocesariensis:1):1):10,(Tomistoma_dowsoni:11,(Eogavialis_africanum:10,(Aktiogavialis_caribesi:9,(Argochampsa_krebsi:8,((Piscogavialis_jugaliperforatus:2,(Ikanogavialis_gameroi:1,Siquisiquesuchus_venezuelensis:1):1):5,(Dadagavialis_gunai:6,((Gryposuchus_colombianus:1,Gryposuchus_pachakamue:1):4,(Gryposuchus_neogaeus:4,(Gryposuchus_croizati:3,(Gavialis_lewisi:2,(Gavialis_browni:1,Gavialis_gangeticus:1):1):1):1):1):1):1):1):1):1):1):1):1):1):1):1):1):1):1,(Asiatosuchus_germanicus:16,((Crocodylus_affinis:1,Asiatosuchus_depressifrons:1):14,(Jiangxisuchus_nankangensis:14,(((Kambara_implexidens:3,(Kambara_taraina:2,(Asiatosuchus_nanlingensis:1,Kambara_murgonensis:1):1):1):2,((Baru_huberi:1,Baru_wickeni:1):3,(Baru_darrowi:3,(Trilophosuchus_rackhami:2,(Mekosuchus_inexpectatus:1,(Mekosuchus_sanderi:1,(Mekosuchus_whitehunterensis:1,Ultrastenos_willisi:1):0):0):1):1):1):1):8,(Australosuchus_clarkae:12,((Euthecodon_arambourgi:3,(Brochuchus_pigotti:2,(Osteolaemus_tetraspis:1,Voay_robustus:1):1):1):8,((Crocodylus_megarhinus:1,Quinkana:1):9,(Crocodylus_thorbjarnarsoni:9,(Mecistops_cataphractus:8,(Crocodylus_johnsoni:7,(Crocodylus_novaeguineae:6,(Crocodylus_mindorensis:5,((Crocodylus_moreletii:3,(Crocodylus_rhombifer:2,(Crocodylus_acutus:1,Crocodylus_intermedius:1):1):1):1,((Crocodylus_porosus:2,(Crocodylus_anthropophagus:1,Crocodylus_siamensis:1):1):1,(Crocodylus_niloticus:2,(Crocodylus_palustris:1,Crocodylus_palaeindicus:1):1):1):1):1):1):1):1):1):1):1):1):1):1):1):1):3):1):3):1):1):1):1):1):1):1):1):1):1):1):1):1):1):1):1):1):1):1):1):1):0):0):0):1):1):1):1):1):1):1):1):0):1):1):1):1):2):1);
