# Supplementary material for: Deep reptilian evolutionary roots of a major avian respiratory adaptation
Source: Commun Biol. 2023 Jan 17;6:3. doi: 10.1038/s42003-022-04301-z (PMC9845227; doi:10.1038/s42003-022-04301-z)
Supplement: Supplementary file 4 — Supplementary Data [file 42003_2022_4301_MOESM4_ESM.zip › Supplementary Data/ASR_raw_data/MRASR_input_files/us_tree_ts.nwk]

(Chanaresuchus:11.3,(((Spondylosoma_absconditum:7.96875,((Teleocrater_rhadinus:0.9895833333,Dongusuchus_efremovi:0.9895833333):0.9895833333,Yarasuchus_deccanensis:1.979166667):0.9895833333):0.9895833333,((Dimorphodon_macronyx:31.78833333,Eudimorphodon_ranzii:17.52833333):17.52833333,((Lagerpeton_chanarensis:4.1375,(Dromomeron_romeri:7.0,Dromomeron_gregorii:7.0):11.1375):4.1375,((Marasuchus_lilloensis:3.966666667,Saltopus_elginensis:8.966666667):3.966666667,((Lewisuchus:7.25,(Eucoelophysis_baldwini:20.90833333,(Asilisaurus_kongwe:1.366666667,((Diodorus_scytobrachion:5.6125,Silesaurus_opolensis:5.6125):5.6125,((Sacisaurus_agudoensis:19.54166667,Lutungutali_sitwensis:0.3416666667):0.3416666667,Ignotosaurus_fragilis:10.88333333):0.3416666667):0.3416666667):0.3416666667):0.3416666667):0.3416666667,(((Staurikosaurus_pricei:6.0,(Sanjuansaurus_gordilloi:3.0,Herrerasaurus_ischigualastensis:3.0):3.0):3.0,((((((Eoraptor_lunensis:4.8,(Buriolestes_schultzi:3.6,(Panphagia_protos:2.4,(Saturnalia_tupiniquim:1.2,Pampadromaeus_barberenai:1.2):1.2):1.2):1.2):1.2,(Pantydraco_caducus:33.9,(Thecodontosaurus_antiquus:33.3,((((Eucnemosaurus:6.0,Riojasaurus_incertus:6.0):6.0,((Ignavusaurus_rachelis:19.05,Sarahsaurus_aurifontanalis:21.05):19.05,((((Glacialisaurus_hammeri:15.35,Lufengosaurus:13.35):17.85,Coloradisaurus_brevis:4.5):5.7,(Massospondylus:0.6,(Adeopapposaurus_mognai:17.85,Leyesaurus_marayensis:17.85):18.45):0.6):0.6,(Jingshanosaurus:34.88181818,((Anchisaurus:17.03181818,Yunnanosaurus:17.03181818):17.03181818,(Seitaad_ruessi:43.74545455,(Mussaurus_patagonicus:5.727272727,(Aardonyx_celestae:31.60909091,(Leonerasaurus_taquetrensis:42.49090909,((Camelotia_borealis:21.13636364,Melanorosaurus_readi:1.636363636):1.636363636,(Blikanasaurus_cromptoni:2.454545455,((Antetonitrus_ingenipes:27.51818182,Lessemsaurus_sauropoides:0.8181818182):0.8181818182,(Gongxianosaurus_shibeiensis:40.51666667,(Isanosaurus_attavipachi:27.63333333,((Tazoudasaurus_naimi:15.675,Vulcanodon_karibaensis:7.175):7.175,((Patagosaurus_fariasi:22.08333333,Barapasaurus_tagorei:4.783333333):4.783333333,(Shunosaurus:34.67058824,((Chuanjiesaurus_anaensis:13.37058824,(Mamenchisaurus:3.4,Wamweracaudia_keranjei:14.8):16.77058824):13.37058824,(Omeisaurus:21.81176471,((Cetiosauriscus_stewarti:16.84117647,Jobaria_tiguidensis:13.24117647):13.24117647,(Lapparentosaurus_madagascariensis:25.95294118,(((Zby_atlanticus:19.21176471,(Losillasaurus_giganteus:10.40588235,Turiasaurus_riodevensis:8.805882353):8.805882353):8.805882353,(Mierasaurus_bobyoungi:28.17843137,(Moabosaurus_utahensis:22.83921569,Tendaguria_tanzaniensis:10.53921569):10.53921569):10.53921569):8.805882353,((Bellusaurus_sui:13.94705882,(Haestasaurus_becklesii:12.8,Janenschia_robusta:5.7):19.64705882):13.94705882,((Camarasaurus:17.28235294,Lourinhasaurus_alenquerensis:17.28235294):17.28235294,((Haplocanthosaurus_priscus:32.30588235,(Haplocanthosaurus_delfsi:29.57647059,(Amphicoelias:33.64705882,(((Apatosaurus_excelsus:13.09411765,((Dinheirosaurus_lourinhanensis:0.6,Supersaurus:0.6):0.6,(Diplodocus:0.8,(Leinkupal_laticauda:11.1,Tornieria:0.4):0.4):0.4):13.49411765):13.09411765,(Suuwassea_emilieae:26.65882353,(Lingwulong_shenqi:1.129411765,((Amargasaurus_cazaui:31.0,Brachytrachelopan_mesai:3.1):11.4,Dicraeosaurus:8.3):9.429411765):1.129411765):1.129411765):1.129411765,(Amazonsaurus_maranhensis:47.81666667,(Zapalasaurus_bonapartei:35.53333333,((Comahuesaurus_windhauseni:17.895,Rayososaurus_agrioensis:40.755):17.895,((Histriasaurus_boscarollii:7.283333333,((((Cathartesaura_anaerobica:31.28333333,EI_Chocon_rebbachisaurid:1.483333333):1.483333333,Nopcsaspondylus_alarconensis:32.76666667):1.483333333,Limaysaurus_tessonei:33.35):1.483333333,(Nigersaurus_taqueti:9.266666667,(Rebbachisaurus:20.2,(Tataouinea_hannibalis:20.10333333,(Demandasaurus_darwini:1.066666667,IOW_rebbachisaurid_caudal:1.666666667):1.066666667):1.066666667):1.066666667):1.066666667):8.35):7.283333333,Katepensaurus_goicoecheai:51.36666667):7.283333333):7.283333333):7.283333333):11.80098039):1.129411765):1.129411765):1.129411765):1.129411765,((Aragosaurus_ischiaticus:22.63137255,Tehuelchesaurus_benitezii:12.23137255):12.23137255,(Galveosaurus_herreroi:26.49019608,((Vouivria_damparisensis:14.04509804,(Atlasaurus_imelakei:3.47254902,(Europasaurus_holgeri:11.8,(Lusotitan_atalaiensis:11.0,(((Brachiosaurus:3.1,Giraffatitan:0.8):0.8,((Cedarosaurus_weiskopfae:7.9,(Venenosaurus_dicrocei:8.7,Soriatitan_golmayensis:1.7):9.6):7.9,Abydosaurus_mcintoshi:46.6):9.5):0.8,Sonorasaurus_thompsoni:60.6):0.8):0.8):4.27254902):3.47254902):3.47254902,(Dongbeititan_dongi:36.85263158,(((Angolatitan_adamastor:12.65,Andesaurus_delgadoi:2.85):42.12017544,(Chubutisaurus_insignis:19.63508772,Wintonotitan_wattsi:24.43508772):19.63508772):19.63508772,((Mnyamawamtuka_moyowamkia:18.80394737,Tastavinsaurus_sanzi:18.35394737):18.35394737,(Atsinganosaurus_velauciensis:76.61052632,(Malawisaurus_dixeyi:33.06315789,(Karongasaurus_gittelmani:31.01578947,((Rapetosaurus_krausei:76.07473684,(((Tapuiasaurus_macedoi:5.793684211,Muyelensaurus_pecheni:41.49368421):5.793684211,(Rinconsaurus_caudamirus:25.14368421,Bonitasaura_salgadoi:25.14368421):25.14368421):5.793684211,((Panamericansaurus_schroederi:33.5,(Normanniasaurus_genceyi:4.0,Shingopana_songwensis:12.5):4.0):4.0,((Aeolosaurus:1.35,Trigonosaurus_pricei:12.85):24.48333333,(Gondwanatitan_faustoi:14.36666667,Overosaurus_paradasorum:11.56666667):11.56666667):11.56666667):21.38105263):5.793684211):5.793684211,(Rukwatitan_bisepultus:51.42105263,(Isisaurus_colberti:77.77368421,(((Diamantinasaurus_matildae:18.19736842,Argyrosaurus_superbus:34.19736842):18.19736842,((Saltasaurus_loricatus:24.3,Neuquensaurus:5.6):29.26315789,(Paralititan_stromeri:11.83157895,Maxakalisaurus_topai:28.83157895):11.83157895):11.83157895):11.83157895,((((Ampelosaurus_atacis:16.61438596,Mansourasaurus_shahinae:16.61438596):16.61438596,(Opisthocoelicaudia_skarzynskii:28.01438596,Lirainosaurus_astibiae:16.61438596):16.61438596):16.61438596,(Paludititan_nalatzensis:50.30736842,(Dreadnoughtus_schrani:24.87157895,(Alamosaurus_sanjuanensis:12.43578947,Baurutitan_britoi:23.93578947):12.43578947):12.43578947):12.43578947):12.43578947,(Mendozasaurus_neguyelap:54.43157895,(Futalognkosaurus_dukei:48.18421053,((((Argentinosaurus_huinculensis:27.48666667,(Ligabuesaurus_leanzai:2.313333333,Patagotitan_mayorum:19.47333333):2.313333333):8.455438596,(Lohuecotitan_pandafilandi:49.99473684,(Daxiatitan_binglingi:2.047368421,Notocolossus_gonzalezparejasi:42.14736842):2.047368421):2.047368421):2.047368421,Nemegtosaurus:48.28947368):2.047368421,(Epachthosaurus_sciuttoi:20.01842105,Pellegrinisaurus_powelli:36.11842105):20.01842105):2.047368421):2.047368421):2.047368421):2.047368421):2.047368421):2.047368421):2.047368421):2.047368421):2.047368421):2.047368421):2.047368421):2.047368421):2.047368421):12.46501548):3.47254902):3.47254902):3.47254902):1.129411765):1.129411765):1.129411765):1.129411765):1.129411765):1.129411765):1.129411765):1.129411765):10.69607843):4.783333333):4.783333333):4.783333333):6.41969697):0.8181818182):0.8181818182):0.8181818182):0.8181818182):0.8181818182):0.8181818182):0.8181818182):0.8181818182):2.618181818):0.6):0.6):0.6,((Plateosaurus_gracilis:4.2,Plateosaurus_ingens:20.2):4.2,(Unaysaurus_tolentinoi:4.2,Plateosaurus_engelhardti:4.2):4.2):4.2):0.6,Ruehleia_bedheimensis:13.2):0.6):0.6):0.6):0.6,((Dilophosaurus_wetherilli:39.0,(Coelophysis_bauri:10.65,Coelophysis_rhodesiensis:1.65):1.65):1.65,((Elaphrosaurus:30.63333333,(Ceratosaurus:13.36666667,(Majungasaurus_crenatissimus:44.55,Masiakasaurus_knopfleri:44.55):57.91666667):13.36666667):40.46666667,((Cryolophosaurus_ellioti:1.0,((Chuandongocoelurus_primitivus:17.75833333,Monolophosaurus_jiangi:15.15833333):15.15833333,(((Marshosaurus_bicentesimus:30.46666667,(Piatnitzkysaurus_floresi:2.883333333,Condorraptor_currumili:4.783333333):2.883333333):2.883333333,(((Suchomimus_tenerensis:33.45178571,Baryonyx_walkeri:13.45178571):13.45178571,((Irritator_challengeri:40.96785714,Spinosaurus:8.967857143):8.967857143,Angaturama_limai:49.93571429):8.967857143):8.967857143,(Eustreptospondylus_oxoniensis:15.04285714,((Duriavenator_hesperis:3.507142857,(Megalosaurus_bucklandi:0.65,Torvosaurus:6.25):4.157142857):3.507142857,(((Afrovenator_abakensis:1.128571429,Dubreuillosaurus_valesdunensis:7.528571429):1.128571429,Piveteausaurus_divesensis:11.65714286):1.128571429,(Leshansaurus_qianweiensis:11.04285714,Magnosaurus_nethercombensis:2.942857143):2.942857143):1.128571429):1.128571429):1.128571429):9.778571429):2.883333333,((((Saurophaganax_maximus:5.933333333,Allosaurus_fragilis:4.333333333):4.333333333,((Neovenator_salerii:22.31428571,(Chilantaisaurus:53.98571429,((Australovenator_wintonensis:17.76857143,Fukuiraptor_kitadaniensis:3.828571429):3.828571429,(Aerosteon_riocoloradensis:35.27857143,Megaraptor_namunhuaiquii:25.27857143):25.27857143):3.828571429):3.828571429):3.828571429,((Eocarcharia_dinops:16.89285714,Concavenator_corcovatus:11.89285714):11.89285714,(Acrocanthosaurus_atokensis:27.02857143,(Shaochilong_maortuensis:56.37142857,((Carcharodontosaurus:1.757142857,(Mapusaurus_roseae:29.4,Tyrannotitan_chubutensis:16.0):17.75714286):1.757142857,Giganotosaurus_carolinii:48.91428571):1.757142857):1.757142857):1.757142857):1.757142857):10.42380952):11.35333333,((Yangchuanosaurus_zigongensis:4.533333333,(CV00214:2.266666667,Yangchuanosaurus_shangyouensis:2.266666667):2.266666667):6.946666667,(Shidaisaurus_jinae:2.34,((Siamotyrannus_isanensis:36.36666667,Sinraptor_dongi:2.266666667):2.266666667,(Sinraptor_hepingensis:2.266666667,Metriacanthosaurus_parkeri:4.566666667):2.266666667):4.606666667):2.34):2.34):2.34,(Bicentenaria_argentina:70.41428571,(Zuolong_salleei:6.228571429,(((Tanycolagreus_topwilsoni:5.928571429,Coelurus_fragilis:5.928571429):5.928571429,((Kileskus_aristotocus:0.2857142857,((Proceratosaurus_bradleyi:0.2,Guanlong_wucaii:4.4):0.2,Sinotyrannus_kazuoensis:43.1):0.4857142857):0.2857142857,(Dilong_paradoxus:33.925,(((Xiongguanlong_baimoensis:12.9,(Dryptosaurus_aquilunguis:36.8,(Appalachiosaurus_montgomeriensis:32.3,(Bistahieversor_sealeyi:27.7,((Gorgosaurus_libratus:11.5,Albertosaurus_sarcophagus:11.5):11.5,(Alioramus:29.9,(Teratophoneus_curriei:13.9,(Daspletosaurus_torosus:9.2,(Tarbosaurus_bataar:4.6,Tyrannosaurus_rex:4.7):4.6):4.6):4.6):4.6):4.6):4.6):4.6):17.5):17.275,Juratyrant_langhami:4.375):4.375,Eotyrannus_lengi:23.15):4.375):4.946428571):0.2857142857):0.2857142857,(Tugulusaurus_faciles:45.79384615,(Ornitholestes_hermanni:10.90769231,((Juravenator_starki:5.230769231,(((Compsognathus_longipes:0.1,Sinosauropteryx_prima:27.4):0.1,Sinocalliopteryx_gigas:28.1):0.1,Huaxiagnathus_orientalis:27.6):5.330769231):5.230769231,((Nqwebasaurus_thwazi:11.55769231,(Pelecanimimus_polyodon:10.0,(Shenzhousaurus_orientalis:5.0,(Harpymimus_okladnikovi:19.75,((Beishanlong_grandis:1.25,(Deinocheirus_mirificus:40.65,Garudimimus_brevipes:12.25):13.5):1.25,(Anserimimus_planinychus:42.55,(Gallimimus_bullatus:32.2,(Struthiomimus_altus:10.35,Ornithomimus_edmontonicus:10.45):10.35):10.35):12.85):1.25):6.25):5.0):16.55769231):11.55769231,((Haplocheirus_sollers:2.284615385,(Achillesaurus_manazzonei:63.2,(Alvarezsaurus_calvoi:49.2,((Bonapartenykus_ultimus:24.0,Patagonykus_puertai:14.0):14.0,(Albertonykus_borealis:21.85,((Xixianykus_zhangi:1.05,Albinykus_baatar:4.05):1.05,(Mononykus_olecranus:15.775,(Shuvuuia_deserti:2.85,(Linhenykus_monodactylus:1.425,Parvicursor_remotus:1.525):1.425):1.425):3.525):1.05):29.05):14.0):14.0):16.28461538):2.284615385,((Falcarius_utahensis:25.94871795,(Beipiaosaurus_inexpectus:12.67435897,(Alxasaurus_elesitaiensis:4.0,(Erliansaurus_bellamanus:44.5,(Enigmosaurus_mongoliensis:26.5,(Suzhousaurus_megatherioides:1.0,((Nanshiungosaurus_bohlini:4.323333333,Segnosaurus_galbinensis:15.85333333):4.323333333,Nothronychus_mckinleyi:27.17666667):5.323333333):1.0):1.0):1.0):13.67435897):12.67435897):12.67435897,(((Epidexipteryx_hui:2.025641026,Yi_qi:0.6256410256):0.6256410256,(Incisivosaurus_gauthieri:28.61666667,(Caudipteryx_zoui:12.03333333,(Avimimus_portentosus:44.73333333,(Microvenator_celer:1.666666667,(Chirostenotes_pergracilis:27.7,(Citipati_osmolskae:13.8,(Conchoraptor_gracilis:0.06666666667,(Ingenia_yanshani:0.03333333333,Oviraptor_philoceratops:0.03333333333):0.03333333333):13.83333333):13.8):15.46666667):1.666666667):13.7):12.03333333):13.28461538):0.6256410256,(((((Sinusonasus_magnodens:28.3,(Mei_long:6.975,Jinfengopteryx_elegans:17.375):6.975):6.975,Sinovenator_changi:35.275):7.113461538,((((Byronosaurus_jaffei:32.16666667,Xixiasaurus_henanensis:25.96666667):25.96666667,(Zanabazar_junior:16.36666667,(Saurornithoides_mongoliensis:3.533333333,Troodon_formosus:1.333333333):1.333333333):53.26666667):26.01282051,EK_troodontid_IGM_10044:0.04615384615):0.04615384615,Sinornithoides_youngi:27.99230769):0.04615384615):0.04615384615,(Mahakala_omnogovae:78.66346154,((Rahonavis_ostromi:57.76666667,(Buitreraptor_gonzalezorum:15.13333333,(Neuquenraptor:3.05,Austroraptor_cabazai:13.05):18.18333333):15.13333333):26.57564103,(Shanag_ashile:5.721153846,((Tianyuraptor_ostromi:11.31428571,(Zhenyuanlong_suni:9.171428571,(((Hesperonychus_elizabethae:44.225,Microraptor_zhaoianus:2.275):6.560714286,(Changyuraptor_yangi:2.142857143,Graciliraptor_lujiatunensis:6.692857143):2.142857143):2.142857143,Sinornithosaurus_millenii:6.428571429):2.142857143):2.142857143):2.142857143,(Bambiraptor_feinbergorum:43.48571429,((Dromaeosaurus_albertensis:9.785714286,(Achillobator_giganticus:4.25,Atrociraptor_marshalli:21.25):14.03571429):9.785714286,((Linheraptor_exquisitus:22.12857143,Tsaagan_mangas:22.22857143):22.12857143,(Saurornitholestes_langstoni:43.54285714,((Adasaurus_mongoliensis:26.45,(Balaur_bondoc:0.75,Dakotaraptor_steini:0.75):27.2):27.87857143,(Deinonychus_antirrhopus:0.7142857143,(Velociraptor_mongoliensis:12.25,Luanchuanraptor_henanensis:42.15):12.96428571):0.7142857143):0.7142857143):0.7142857143):0.7142857143):0.7142857143):13.57142857):7.864010989):5.721153846):5.721153846):5.721153846):0.04615384615,((Xiaotingia_zhengi:0.1384615385,((Eosinopteryx_brevipenna:0.04615384615,Aurornis_xui:0.04615384615):0.04615384615,Anchiornis_huxleyi:0.09230769231):0.04615384615):0.04615384615,((((Archaeopteryx_Thermopolis:3.9,Archaeopteryx_Berlin:3.9):3.9,((Archaeopteryx_11th:2.6,Archaeopteryx_Munich:2.6):2.6,Archaeopteryx_London:5.2):2.6):2.6,Archaeopteryx_Eichstatt:10.4):2.6,(Archaeopteryx_Solnhofen:6.5,(Sapeornis_chaoyangensis:24.64090909,(Jeholornis_prima:23.08181818,(Jixiangornis_orientalis:20.62272727,(Confuciusornis_sanctus:14.06363636,(((Liaoningornis_longidigitris:7.297727273,Vorona_berivotrensis:60.64772727):7.297727273,(Pengornis_houi:13.03636364,(Gobipteryx_minuta:52.42727273,(Neuquenornis_volans:47.71818182,(Concornis_lacustris:2.009090909,Cathayornis_yandica:7.009090909):2.009090909):2.009090909):2.009090909):2.009090909):2.009090909,(Patagopteryx_deferrariisi:51.53636364,(Hongshanornis_longicresta:4.218181818,(Yanornis_martini:2.933333333,(Yixianornis_grabaui:1.466666667,(Apsaravis_ukhaana:35.275,((Baptornis_advenus:16.825,Hesperornis:6.125):6.125,(Ichthyornis:6.575,(Limenavis_patagonica:11.5,(Iaceornis_marshi:4.6,((Rhea_americana:69.73333333,Lithornis:8.033333333):8.033333333,((Chauna_torquata:20.56666667,Anas_platyrhynchos:20.56666667):20.56666667,(Crax_pauxi:20.56666667,Gallus_gallus:20.56666667):20.56666667):36.63333333):12.63333333):4.6):11.175):6.575):6.125):7.591666667):1.466666667):5.684848485):4.218181818):4.218181818):2.009090909):2.009090909):2.009090909):2.009090909):8.509090909):6.5):2.784615385):0.04615384615):0.04615384615):0.04615384615):0.04615384615):0.04615384615):0.04615384615):0.04615384615):0.04615384615):1.189010989):0.2857142857):0.2857142857):9.645714286):13.87333333):2.883333333):3.883333333):14.55,Dilophosaurus_sinensis:13.55):13.55):13.55):1.65):0.6,Eodromaeus_murphi:7.2):0.6,Daemonosaurus_chauliodus:36.3):0.6,Agnosphitys_cromhallensis:36.9):0.6):0.6,((Eocursor_parvus:33.03125,((((Scutellosaurus_lawleri:6.60625,Laquintasaura_venezuelae:6.60625):6.60625,(Emausaurus_ernsti:17.93333333,(Scelidosaurus_harrisonii:0.6666666667,(Alcovasaurus:37.675,(((Huayangosaurus_taibaii:9.05,Chungkingosaurus_jiangbeiensis:9.05):9.05,(Paranthodon_africanus:24.45,Tuojiangosaurus_multispinus:12.15):12.15):9.05,(Jiangjunosaurus_junggarensis:22.825,(Gigantspinosaurus_sichuanensis:18.5,(Kentrosaurus_aethiopicus:14.175,(Dacentrurus_armatus:9.85,(Loricatosaurus_priscus:4.325,((Hesperosaurus_mjosi:1.166666667,Miragaia_Longicollum:6.666666667):1.166666667,(Stegosaurus_stenops:3.116666667,Stegosaurus_homheni:20.61666667):3.116666667):5.491666667):4.325):4.325):4.325):4.325):4.325):4.325):4.991666667):0.6666666667):13.87916667):6.60625,(Minmi_sp:52.3,(Mymoorapelta_maysi:36.0,((Gargoyleosaurus_parkpinorum:28.0,(((Dongyangopelta_yangyanensis:22.0,Sauroplites_scutiger:10.0):28.15,Taohelong_jinchengensis:18.15):18.15,(Tatankacephalus_cooneyorum:64.3,(((((Panoplosaurus_mirus:47.8,Stegopelta_landerensis:26.0):30.0,Argentinian_nodosaurid:4.0):4.0,Pawpawsaurus_campbelli:60.0):4.0,Sauropelta_edwardsorum:44.3):4.0,(Antarctopelta:44.2,Glyptodontopelta_mimus:45.6):44.2):4.0):4.0):4.0):4.0,((Gastonia_burgei:18.6125,Ahshislepelta_minor:74.9125):18.6125,(Kunbarrasaurus_ieversi:59.45,(Hylaeosaurus_armatus:12.275,(((Cedarpelta_bilbeyhallorum:11.62,(Liaoningosaurus_paradoxus:2.04,((((Gobisaurus_domoculus:1.0,((Tsagantegia_longicranialis:13.06666667,(Talarurus_plicatospineus:6.533333333,Nodocephalosaurus_kirtlandensis:23.53333333):6.533333333):6.533333333,((Saichania_chulsanensis:9.8,(Zaraapelta_nomadis:4.9,Tarchia_kielanae:21.9):4.9):4.9,((Euoplocephalus_tutus:6.8,Ziapelta_sanjuanensis:6.8):6.8,((Scolosaurus_cutleri:5.1,Dyoplosaurus_acutosquameus:5.1):5.1,(Anodontosaurus_lambei:6.8,(Ankylosaurus_magniventris:14.8,Zuul_crurivastator:3.4):3.4):3.4):3.4):18.1):4.9):5.9):1.0,(Zhejiangosaurus:26.3,Shamosaurus_scutatus:1.0):1.0):1.0,Crichtonpelta_benxiensis:22.7):1.0,Chuanqilong_chaoyangensis:4.0):3.04):2.04):2.04,(Pinacosaurus_mephistocephalus:34.71,Pinacosaurus_grangeri:17.81):17.81):2.04,Aletopelta_coombsi:54.66):14.315):12.275):12.275):12.275):4.0):4.0):23.81875):6.60625,(Lesothosaurus_diagnosticus:13.2125,(Agilisaurus_louderbacki:33.0,((((((Hexinlusaurus_multidens:2.1,Othnielosaurus_consors:9.3):6.9,Kulindadromeus_zabaikalicus:4.8):4.8,((((Parksosaurus_warreni:6.45,Thescelosaurus_assiniboiensis:6.45):17.18333333,(Thescelosaurus_neglectus:5.366666667,Thescelosaurus_garbanii:18.26666667):5.366666667):34.07916667,Notohypsilophodon_comodorensis:28.7125):28.7125,((Haya_griva:49.375,Changchunsaurus_parvus:10.675):10.675,((Oryctodromeus_cubicularis:10.75,Koreanosaurus_boseongensis:27.65):10.75,(((Kaiparowits_orodromine:21.7,Orodromeus_makelai:14.7):17.7,Zephyrosaurus_schaffi:3.0):3.0,Albertadromeus_syntarsus:35.4):3.0):24.35):10.675):20.275):4.8,((Gideonmantellia_amosanjuanae:37.1,(((((Talenkauen_santacrucensis:56.96285714,((Macrogryphosaurus_gondwanicus:39.19428571,Atlascopcosaurus_loadsi:6.034285714):6.034285714,(Morrosaurus_antarcticus:43.46428571,Anabisetia_saldiviai:20.46428571):20.46428571):6.034285714):6.034285714,Qantassaurus_intrepidus:24.13714286):6.034285714,Gasparinisaura_cincosaltensis:69.13142857):6.034285714,(Trinisaura_santamartaensis:45.63285714,Burianosaurus_augustai:29.53285714):29.53285714):8.134285714,((Rhabdodon_sp:62.85,(Zalmoxes_robustus:42.9,(Mochlodon_vorosi:20.05,Zalmoxes_shqiperorum:35.75):20.05):20.05):20.05,((Tenontosaurus_tilletti:20.6,Tenontosaurus_dossi:23.14):20.6,(((((Dryosaurus_altus:2.466666667,Dysalotosaurus_lettowvorbecki:4.066666667):2.466666667,Camptosaurus_valdensis:25.83333333):3.066666667,(Eousdryosaurus_nanohallucis:9.3,Callovosaurus_leedsi:0.3):0.3):0.3,(Valdosaurus_canaliculatus:10.3,Elrhazosaurus_nigeriensis:30.3):10.3):0.3,(Camptosaurus_dispar:6.475,((Uteodon_aphanoecetes:9.666666667,(Draconyx_loureiroi:5.983333333,Cumnoria_prestwichii:2.383333333):2.383333333):2.383333333,(((Planicoxa_venenica:30.675,(((Dakotadon_lakotaensis:16.85,((Lanzhousaurus_magnidens:25.35,(((((Hypselospinus_fittoni:7.1,(Iguanodon_galvensis:21.45,Iguanodon_bernissartensis:0.65):0.65):0.65,Barilium_dawsoni:12.55):0.65,(Lurdusaurus_arenatus:36.64,(Siamodon_nimngami:19.08,((Morelladon_beltrani:20.71,Mantellisaurus_atherfieldensis:1.16):1.16,(Equijubus_normani:31.095,((Bolong_yixianensis:5.625,Ouranosaurus_nigeriensis:10.625):5.625,(Jinzhousaurus_yangi:13.925,((Xuwulong_yueluni:10.625,(Altirhinus_kurzanovi:24.75,(Koshisaurus_katsuyama:1.875,(Gongpoquansaurus_mazongshanensis:16.72,(Batyrosaurus_rozhdestvenskyi:41.2,(Proa_valdearinnoensis:14.22,Ratchasimasaurus_suranareae:1.25):1.25):1.25):3.125):1.875):1.875):1.875,(Penelopognathus_weishampeli:4.88,(((Sirindhorna_khoratensis:0.12,Zuoyunlong_huangi:29.02):0.12,((Eolambia_caroljonesa:21.16666667,Jintasaurus_meniscus:1.466666667):1.466666667,(Jeyawati_rugoculus:29.53,(Protohadros_byrdi:21.46,(((Levnesovia_transoxiana:18.08,(Datonglong_tianzhenensis:5.54,Tethyshadros_insularis:22.44):5.54):5.54,((Bactrosaurus_johnsoni:7.325,Gilmoreosaurus_mongoliensis:24.325):7.325,(((Zhanghenglong_yangchengensis:14.205,Tanius_sinensis:10.705):10.705,((Plesiohadros_djadokhtaensis:21.47,Shuangmiaosaurus_gilmorei:1.97):1.97,(Lophorhothon_atopus:20.07777778,(((Hadrosaurus_foulkii:14.81111111,(((Acristavus_gagslarsoni:1.86,(Maiasaura_peeblesorum:1.32,((Ornatops_incantatus:0.54,Probrachylophosaurus_bergei:0.44):0.44,Brachylophosaurus_canadensis:0.88):0.44):0.44):3.64,((Rhinorex_condrupus:3.9,((Gryposaurus_notabilis:1.15,Gryposaurus_monumentensis:1.15):1.95,Gryposaurus_latidens:0.8):0.8):0.8,((Anasazisaurus_horneri:1.24,(Prosaurolophus_maximus:0.62,(Augustynolophus_morrisi:9.1,(Saurolophus_osborni:3.8,Saurolophus_angustirostris:3.8):3.8):4.42):0.62):0.62,(Kerberosaurus_manakini:12.82,(Shantungosaurus_giganteus:0.88,(Edmontosaurus_regalis:0.44,Edmontosaurus_annectens:0.44):0.44):0.44):0.44):2.84):0.8):7.688888889,((Aralosaurus_tuberiferus:4.333333333,Canardia_garonnensis:20.03333333):4.333333333,((Pararhabdodon_isonensis:16.1,Tsintaosaurus_spinorhinus:3.1):6.544444444,(Jaxartosaurus_aralensis:1.722222222,((((Corythosaurus_casuarius:2.15,Corythosaurus_intermedius:2.15):2.15,(((Lambeosaurus_lambei:0.7333333333,Lambeosaurus_magnicristatus:0.7333333333):0.7333333333,(Amurosaurus_riabinini:11.48,(Charonosaurus_jiayinensis:11.46,(Parasaurolophus_cyrtocristatus:0.04,(Parasaurolophus_tubicen:0.02,Parasaurolophus_walkeri:0.02):0.02):0.02):0.02):1.486666667):2.066666667,(Hypacrosaurus_altispinus:2.866666667,Hypacrosaurus_stebingeri:0.6666666667):0.6666666667):0.6666666667):0.6666666667,Olorotitan_arharensis:16.36666667):0.6666666667,Arenysaurus_ardevoli:18.53333333):2.388888889):1.722222222):1.722222222):1.722222222):1.722222222):1.722222222,Claosaurus_agilis:10.83333333):1.722222222,Eotrachodon_orientalis:16.05555556):1.722222222):5.662222222):1.97):1.97,Orthomerus_dolloi:42.58):1.97):1.97):1.97,Nanyangosaurus_zhugeii:25.59):1.97):1.97):4.903333333):1.706666667):0.12,Probactrosaurus_gobiensis:0.36):0.12):7.62):1.875):1.875):1.875):4.195):1.16):1.16):3.76):0.65,Fukuisaurus_tetoriensis:24.05):0.65,Yunganglong_datongensis:54.2):0.65):0.65,(Cedrorestes_crichtoni:20.5,Iguanacolossus_fortis:5.5):5.5):0.65):1.575,Osmakasaurus_depressus:0.925):0.925,Muttaburrasaurus_langdoni:53.85):0.925):0.925,(Hippodraco_scutodens:26.55,Owenodon_hoggii:4.45):4.45):0.925,Theiophytalia_kerri:36.925):0.925):0.925):2.125):0.3):0.3):0.3):0.3):0.3,((Yinlong_downsi:2.6,(Xuanhuaceratops_niei:1.95,(Chaoyangsaurus_youngi:14.0,(Hualianceratops_wucaiwanensis:0.65,(Psittacosaurus_lujiatunensis:28.875,(Psittacosaurus_sinensis:29.25,(Psittacosaurus_mongoliensis:4.625,(Beg_tse:37.75,(Mosaiceratops_azumai:47.6,(Asiaceratops_salsopaludalis:39.55,(Aquilops_americanus:28.2,(Liaoceratops_yanzigouensis:9.8,(Yamaceratops_dorngobiensis:47.0,(Auroraceratops_rugosus:1.95,((Helioceratops_brachygnathus:1.466666667,Archaeoceratops_yujingziensis:1.466666667):1.466666667,(Koreaceratops_hwaseongensis:7.466666667,(Cerasinops_hodgskissi:26.9,(((Prenoceratops_pieganensis:1.1,Montanoceratops_cerorhynchus:1.2):10.9,(((Udanoceratops_tschizhovi:0.7333333333,Leptoceratops_gracilis:12.23333333):0.7333333333,Zhuchengceratops_inexpectus:1.466666667):5.633333333,Gryphoceratops_morrisoni:4.9):4.9):12.4,(((Protoceratops_hellenikorhinus:9.55,Protoceratops_andrewsi:7.35):9.85,Graciliceratops_mongoliensis:2.5):2.5,(((Zuniceratops_christopheri:1.75,Turanoceratops_tardabilis:1.75):1.75,((Machairoceratops_cronusi:2.142857143,(Xenoceratops_foremostensis:1.985714286,(Diabloceratops_eatoni:1.828571429,((Avaceratops_lammersi:0.8357142857,Nasutoceratops_titusi:0.8357142857):0.8357142857,(Medusaceratops_lokii:1.514285714,(Albertaceratops_nesmoi:1.357142857,(Wendiceratops_pinhornensis:1.2,(Sinoceratops_zhuchengensis:0.9428571429,(Spinops_sternbergorum:0.8857142857,((Rubeosaurus_ovatus:0.4714285714,((Einiosaurus_procurvicornis:0.1571428571,(Achelousaurus_horneri:0.075,(Pachyrhinosaurus_lakustai:0.05,(Pachyrhinosaurus_perotorum:12.925,Pachyrhinosaurus_canadensis:0.025):0.025):0.025):0.1821428571):0.1571428571,Styracosaurus_albertensis:0.3142857143):0.1571428571):0.1571428571,(Centrosaurus_sp:0.3142857143,Coronosaurus_brinkmani:0.3142857143):0.3142857143):0.1571428571):0.1571428571):0.1571428571):0.1571428571):0.1571428571):0.1571428571):0.1571428571):0.1571428571):0.1571428571):6.757142857,(Regaliceratops_peterhewsi:19.2,(((Agujaceratops_mariscalensis:4.5,(Chasmosaurus_belli:3.4,Mojoceratops_kaiseni:1.1):1.1):1.1,(Vagaceratops_irvinensis:2.8,Kosmoceratops_richardsoni:2.8):2.8):1.1,(Mercuriceratops_gemini:2.65,(((Pentaceratops_sternbergii:0.5444444444,Utahceratops_gettyi:0.5444444444):0.5444444444,(((Ojoceratops_fowleri:13.41851852,(Arrhinoceratops_brachyops:0.2592592593,Anchiceratops_ornatus:0.2592592593):0.2592592593):0.2592592593,(Eotriceratops_xerinsularis:13.52222222,((Torosaurus_utahensis:5.933333333,Torosaurus_latus:5.933333333):5.933333333,(Nedoceratops_hatcheri:14.81111111,(Triceratops_prorsus:11.55555556,Triceratops_horridus:0.1555555556):0.1555555556):0.1555555556):0.1555555556):0.1555555556):0.1555555556,(Bravoceratops_polyphemus:11.86666667,Chasmosaurus_russelli:0.4666666667):0.4666666667):0.1555555556):0.1555555556,Coahuilaceratops_magnacuerna:1.244444444):2.805555556):2.65):1.1):1.1):4.6):1.75,(Bagaceratops_rozhdestvenskyi:9.025,Ajkaceratops_kozmai:6.225):6.225):6.75):2.5):2.5):9.966666667):7.466666667):3.416666667):1.95):1.95):1.95):1.95):1.95):1.95):6.575):4.625):4.625):5.275):0.65):0.65):0.65):0.65,(Wannanosaurus_yansiensis:86.6,(((Colepiocephale_lambei:22.43333333,Hanssuesia_sternbergi:22.43333333):22.43333333,(Stegoceras_validum:22.43333333,Stegoceras_novomexicanum:22.53333333):22.43333333):22.43333333,(Goyocephale_lattimorei:58.3,(Homalocephale_calathocercos:66.2,(Tylocephale_gilmorei:48.5,(Foraminacephale_brevis:39.9,((((Acrotholus_audeti:3.1,(Pachycephalosaurus_wyomingensis:1.15,Prenocephale_prenes:12.55):4.25):8.766666667,(Sinocephale_bexelli:2.833333333,((Sphaerotholus_goodwini:2.833333333,Stygimoloch_spinifer:2.833333333):2.833333333,Sphaerotholus_edmontonense:5.666666667):5.666666667):2.833333333):15.43333333,(Alaskacephale_gangloffi:36.2,Amtocephale_gobiensis:6.3):6.3):6.3,Sphaerotholus_buchholtzae:47.3):6.3):6.3):6.3):6.3):6.3):6.3):9.55):0.65):14.7):4.8,Yandusaurus_hongheensis:23.4):4.8,((Jeholosaurus_shangyuanensis:5.475,Yueosaurus_tiantaiensis:17.925):42.34166667,(Hypsilophodon_foxii:18.43333333,Leaellynasaura_amicagraphica:32.37333333):18.43333333):18.43333333):4.8):18.0125):13.2125):6.60625):6.60625,(Abrictosaurus_consors:33.975,(Fruitadens_haagarorum:78.8125,(Tianyulong_confuciusi:56.25,(Manidens_condorensis:36.2875,((Pegomastax_africanus:5.6625,Heterodontosaurus_tucki:5.6625):5.6625,Echinodon_becklesii:67.625):5.6625):5.6625):5.6625):5.6625):5.6625):5.6625):2.991666667):0.3416666667):0.3416666667):0.3416666667):0.3416666667):2.187820513,((Diandongosuchus_fuyuanensis:5.496153846,(Wannia_scurriensis:4.666666667,((Parasuchus_bransoni:2.888888889,(Parasuchus_angustifrons:1.444444444,Parasuchus_hislopi:1.444444444):1.444444444):1.444444444,((Paleorhinus_parvus:4.0,Paleorhinus_sawini:2.0):2.0,(Ebrachosuchus_neukami:3.666666667,((Rutiodon_carolinensis:11.77777778,(NMMNHS_P4781:30.72222222,(Angistorhinus_talainti:1.666666667,(TMM_31100_1332:10.11111111,(Angistorhinus_grandis:0.5555555556,USNM_v_21376:0.5555555556):0.5555555556):0.5555555556):0.5555555556):0.5555555556):0.5555555556,((Pravusuchus_hortus:11.25,((PEFO_34852:0.75,Leptosuchus_crosbiensis:0.75):0.75,Smilosuchus_gregorii:1.5):0.75):0.75,(((((((((Redondasaurus_gregorii:6.0,(Machaeroprosopus_buceros:3.0,Protome_batalaria:3.0):3.0):3.333333333,USNM_v_17098:0.3333333333):0.3333333333,(NMMNHS_P31094:11.83333333,Machaeroprosopus_andersoni:4.833333333):4.833333333):0.3333333333,Machaeroprosopus_jablonskiae:10.0):0.3333333333,(Machaeroprosopus_lottorum:5.166666667,Redondasaurus_bermani:24.66666667):5.166666667):0.3333333333,(NMMNHS_P4256:11.11111111,(Machaeroprosopus_zunii:0.5555555556,Machaeroprosopus_mccauleyi:9.555555556):0.5555555556):0.5555555556):0.3333333333,(Phytosauridae_indet:1.0,(Mystriosuchus_steinbergeri:18.0,(Mystriosuchus_planirostris:3.0,Mystriosuchus_westphali:3.0):3.0):4.0):1.0):0.3333333333,Smilosuchus_adamanensis:11.33333333):0.3333333333,((Phytosaurus_doughtyi:0.8888888889,((Nicrosaurus_kapffi:3.0,Coburgosuchus_goeckeli:3.0):3.0,Nicrosaurus_meyeri:6.0):3.888888889):0.8888888889,Leptosuchus_studeri:1.777777778):0.8888888889):0.3333333333):0.3333333333):0.3333333333):0.3333333333):0.3333333333):0.3333333333):5.829487179):5.496153846,(Nundasuchus_songeaensis:5.638461538,(((Ornithosuchus_longidens:11.33333333,(Venaticosuchus_rusconii:4.666666667,Riojasuchus_tenuisceps:13.66666667):4.666666667):5.930128205,(Revueltosaurus_callenderi:14.84230769,(Aetosauria_indet:0.4211538462,(Longosuchus_meadei:16.0,Stagonolepis_robertsoni:7.0):7.421153846):0.4211538462):0.4211538462):0.4211538462,((Turfanosuchus_dabanensis:2.665384615,(Yonghesuchus_sangbiensis:2.6,Gracilisuchus_stipanicicorum:2.6):5.265384615):2.665384615,((Mandasuchus_tanyauchen:5.223076923,(Qianosuchus_mixtus:4.869230769,(((Arizonasaurus_babbitti:4.407692308,(Ctenosauriscus_koeneni:0.1538461538,Hypselorhachis_mirabilis:4.253846154):0.1538461538):0.1538461538,(Waldshut_taxon:4.280769231,Xilousuchus_sapingensis:0.2807692308):0.2807692308):0.1538461538,((Poposaurus_gracilis_holotype:5.1,Poposaurus_gracilis_Yale:5.1):8.243589744,(Lotosaurus_adentus:1.571794872,(Sillosuchus_longicervis:5.1,(Shuvosaurus_inexpectatus:4.5,Effigia_okeeffeae:24.0):9.6):6.671794872):1.571794872):1.571794872):0.1538461538):0.1538461538):0.1538461538,(Ticinosuchus_ferox:3.451282051,(Prestosuchus_chiniquensis:1.725641026,(Saurosuchus_galilei:8.9,(Luperosuchus_fractus:2.6,(Batrachotomus_kupferzellensis:1.3,(Fasolasuchus_tenax:13.5,((Rauisuchus_tiradentes:3.0,((Postosuchus_alisonae:1.0,Postosuchus_kirkpatricki:1.0):1.0,Polonosuchus_silesiacus:2.0):1.0):1.0,(((Erpetosuchus_granti:1.166666667,Redondavenator_quayensis:10.16666667):1.166666667,Carnufex_carolinensis:2.333333333):1.166666667,(CM_73372:13.0,((Pseudhesperosuchus_jachaleri:10.25,Trialestes_romeri:1.25):1.25,((Saltoposuchus_connectens:11.72,(Terrestrisuchus_gracilis:3.53,Litargosuchus_leptorhynchus:10.73):15.25):11.72,((Hesperosuchus_agilis:10.0,(Dromicosuchus_grallator:0.5,Kayentasuchus_walkeri:38.2):0.5):0.5,(Sphenosuchus_acutus:34.7,(Dibothrosuchus_elaphros:35.7,(Junggarsuchus_sloani:67.9,((Almadasuchus_figarii:35.9,(Hallopus_victor:1.95,Macelognathus_vagans:1.95):37.85):35.9,((((Protosuchus:27.7,Hemiprotosuchus_leali:1.0):1.0,(UCMP_97638:16.75,Edentosuchus_tienshanensis:90.8):16.75):1.0,(Orthosuchus_stormbergi:14.85,Notochampsa_istedana:33.87):14.85):1.0,((Zaraasuchus_shepardi:70.865,Gobiosuchus_kielanae:70.865):70.865,((Sichuanosuchus:44.37,((Zosuchus_davidsoni:70.65,Shantungosuchus:9.25):38.83,(Nominosuchus:14.79,(Fruitachampsa_callisoni:3.1,(Shartegosuchus_asperopalatum:2.6,Adzhosuchus_fuscus:2.6):5.7):17.89):14.79):14.79):14.79,(Hsisosuchus:56.49,((Anatosuchus_minor:73.55,(((Kaprosuchus_saharicus:6.25,Mahajangasuchus_insignis:34.65):61.45,(Hamadasuchus_rebouli:27.6,((Montealtosuchus_arrudacamposi:5.0,Uberabasuchus_terrificus:16.4):18.0,(Peirosaurus_torminni:27.9,Lomasuchus_palpebrosus:6.5):6.5):34.1):27.6):27.6,(Araripesuchus_wegeneri:68.05,(Araripesuchus_tsangatsangana:118.2,((Araripesuchus_buitreraensis:62.77666667,(Araripesuchus_patagonicus:37.60333333,Araripesuchus_gomesii:25.17333333):25.17333333):25.17333333,(Uruguaysuchus_aznarezi:59.8,((Libycosuchus_brevirostris:41.225,Simosuchus_clarki:68.725):41.225,(Malawisuchus_mwakasyungutiensis:54.3,((Mariliasuchus_amarali:47.925,Notosuchus_terrestris:45.125):45.125,(Chimaerasuchus_paradoxus:48.8,(Razanandrongobe_sakalavae:2.75,(Comahuesuchus_brachybuccalis:65.6,(Pabwehshi_pakistanensis:63.4,((Cynodontosuchus_rothi:16.4,(((Stratiotosuchus_maxhechti:1.4,(Baurusuchus_albertoi:0.9333333333,(Baurusuchus_salgadoensis:0.4666666667,Baurusuchus_pachecoi:0.4666666667):0.4666666667):0.4666666667):0.4666666667,Pissarrachampsa_sera:1.866666667):0.4666666667,Campinasuchus_dinizi:2.333333333):16.86666667):16.4,((Iberosuchus_macrodon:13.68,Bergisuchus_dietrichbergi:20.88):13.68,((Ayllusuchus_fernandezi:20.76,Bretesuchus_bonapartei:10.66):10.66,(Barinasuchus_arveloi:60.91,(Ogresuchus_furatus:3.14,(((Langstonia_huilensis:39.93,Sebecus_icaeorhinus:0.1):5.1,Lumbrera_form:5.0):7.3,Zulmasuchus_querejazui:2.3):5.44):3.14):3.14):3.14):35.94):16.4):16.4):19.15):2.75):2.75):2.75):2.75):2.75):2.75):2.75):2.75):2.75):2.75):18.77,((Stolokrosuchus_lapparenti:86.98,(Isisfordia_duncani:104.01,((Steneosaurus_bollensis:2.67,(Pelagosaurus_typus:9.15,((Metriorhynchus_casamiquelai:2.966666667,Metriorhynchus_superciliosus:10.96666667):2.966666667,((Dakosaurus_andiniensis:10.8,Dakosaurus_maximus:5.6):5.6,(Cricosaurus_suevicus:6.4,Cricosaurus_araucanensis:11.3):6.4):11.53333333):12.11666667):11.82):2.67,(Sokotosuchus_ianwilsoni:121.9,((Hyposaurus_rogersii:71.93333333,(Dyrosaurus:14.76666667,(Rhabdognathus:34.2,Oceanosuchus_boecensis:6.7):21.46666667):14.76666667):41.16666667,((Meridiosaurus_vallisparadisi:8.8,Elosuchus_cherifiensis:65.6):8.8,(Terminonaris_robusta:52.7,(Sarcosuchus_imperator:4.1,Pholidosaurus_purbeckensis:4.1):4.1):21.7):8.8):8.8):14.14):2.67):2.67):2.67,((Theriosuchus_sympiestodon:118.2,(Theriosuchus_guimarotae:21.0,(Theriosuchus_pusillus:17.0,Alligatorium_meyeri:10.5):10.5):10.5):22.78,(Batrachomimus_pastosbonensis:45.01,((Calsoyasuchus_valliceps:3.07,(((((Kansajasuchus_extensus:62.6,PIN_4174_1:11.0):16.04,Sunosuchus_miaoi:5.04):5.04,(Siamosuchus_phuphokensis:41.9,(Amphicotylus_lucasii:11.2,(Nannosuchus_gracilidens:20.7,((Goniopholis_baryglyphaeus:2.8,(Goniopholis_kiplingi:8.2,(Goniopholis_simus:4.1,(Deltasuchus_motherali:34.13,Paluxysuchus_newmani:11.27):15.37):4.1):6.9):2.8,(((Hulkeopholis_willetti:4.275,Anteophthalmosuchus_esuchae:32.445):4.275,Hulkeopholis_plotos:31.75):4.275,(Anteophthalmosuchus_hooleyi:11.5125,(Anteophthalmosuchus_epikrator:0.3,Dollo_s_Anteophthalmosuchus:0.3):11.8125):11.5125):9.875):2.8):2.8):2.8):12.88):5.04,Eutretauranosuchus_delfsi:31.92):5.04,Sunosuchus_junggarensis:30.76):8.11):3.07,(((Allodaposuchus_precedens:54.9075,(Allodaposuchus_cf_precedens:50.415,(Pachycheilosuchus_trinquei:4.4925,Allodaposuchus_subjuniperus:45.9225):4.4925):4.4925):16.4925,((Acynodon_adriaticus:27.7,Acynodon_iberoccitanus:27.8):27.7,(((Susisuchus_anatoceps:2.5,Tarsomordeo_winkleri:2.5):5.5,Hylaeochampsa_vectiana:3.0):3.0,Iharkutosuchus_makadii:49.7):3.0):3.0):39.2,(Bernissartia_fagesii:18.1,(((Glen_Rose_Form:17.0,Wannchampsus_kirpachi:5.0):5.0,(Rugosuchus_nonganensis:28.21666667,(Shamosuchus_djadochtaensis:34.83333333,(((((Paralligator_major:1.92,(Paralligator_tersus:26.15,Paralligator_ulgicus:2.25):4.17):1.92,(Paralligator_gradilifrons_holotype:2.88,(Paralligator_gradilifrons:1.92,(Paralligator_ulanicus:0.96,Paralligator_ancestralis:21.46):0.96):0.96):0.96):4.243333333,Yanjisuchus_longshanensis:3.283333333):3.283333333,(Kansajsuchus_extensus:17.6,(Scolomastax_sahlsteini:1.9,Turanosuchus_aralensis:15.2):1.9):8.466666667):3.283333333,Dzharakuduk_paralligatoid:14.65):3.283333333):3.283333333):13.28333333):5.0,((Borealosuchus_sternbergii:41.2125,((Borealosuchus_acutidentatus:27.4375,Borealosuchus_formidabilis:9.9375):9.9375,(Borealosuchus_threeensis:16.3875,Borealosuchus_wilsoni:31.1875):16.3875):9.9375):9.9375,((Leidyosuchus_canadensis:15.69230769,((Diplocynodon_hantoniensis:43.45641026,(Diplocynodon_darwini:16.42820513,Diplocynodon_ratelii:31.12820513):16.42820513):16.42820513,((Diplocynodon_deponiae:31.98461538,(Diplocynodon_muelleri:30.69230769,Diplocynodon_tormis:15.99230769):15.99230769):15.99230769,(Diplocynodon_remensis:36.06923077,(Eocaiman_cavernensis:52.66153846,(Eocaiman_palaeocenicus:26.65384615,((Hassiacosuchus_haupti:30.96410256,(Arambourgia_gaudryi:11.78205128,Procaimanoidea_utahensis:21.58205128):11.78205128):11.78205128,((Allognathosuchus_wartheni:27.22884615,((Navajosuchus_mooki:6.009615385,Allognathosuchus_polyodon:21.70961538):6.009615385,(Alligator_mcgrewi:37.03666667,(Alligator_prenasalis:8.533333333,(Alligator_olseni:8.685,(Alligator_sinensis:19.88666667,(Alligator_mefferdi:3.143333333,Alligator_mississippiensis:16.74333333):3.143333333):11.82833333):17.21833333):8.533333333):20.5525641):6.009615385):6.009615385,((Ceratosuchus_burdoshi:30.62307692,(Wannaganosuchus_brachymanus:24.41538462,(Brachychampsa_montana:1.307692308,Stangerochampsa_mccabei:14.20769231):1.307692308):1.307692308):1.307692308,(Gnatusuchus_pebasensis:66.65307692,(Kuttanacaiman_iquitosensis:65.77615385,(Globidentosuchus_brachyrostris:64.89923077,((Caiman_lutescens:67.18784615,(Caiman_gasparinae:45.38338462,((Mourasuchus_atopus:12.80446154,Mourasuchus_arendsi:12.80446154):12.80446154,Mourasuchus_amazonensis:29.97092308):12.80446154):12.80446154):12.80446154,(Caiman_yacare:79.11538462,((Acresuchus_pachytemporalis:52.81634615,(Purussaurus_neivensis:34.66423077,(Purussaurus_brasiliensis:13.80211538,Purussaurus_mirandai:25.21211538):13.80211538):13.80211538):13.80211538,((UCMP_39978:19.68076923,Caiman_wannlangstoni:41.71076923):19.68076923,((Caiman_brevirostris:32.43230769,Melanosuchus_niger:44.05230769):32.43230769,(Caiman_latirostris:75.60769231,(((Bottosaurus_harlani:0.8769230769,Necrosuchus_ionensis:6.976923077):0.8769230769,Protocaiman_peligrensis:7.853846154):0.8769230769,(Caiman_crocodilus:68.42051282,(Tsoabichi_greenriverensis:6.31025641,(Paleosuchus_palpebrosus:27.9,Paleosuchus_trigonatus:27.9):34.21025641):6.31025641):6.31025641):0.8769230769):0.8769230769):0.8769230769):0.8769230769):0.8769230769):0.8769230769):0.8769230769):0.8769230769):0.8769230769):6.107692308):1.307692308):1.307692308):1.307692308):1.307692308):1.307692308):1.307692308):1.307692308):1.307692308):22.30769231,((Planocrania_datangensis:29.025,(Planocrania_hengdongensis:1.5,(Boverisuchus_magnifrons:9.45,Boverisuchus_vorax:1.45):2.95):30.525):29.025,(((Maroccosuchus_zennaroi:40.16666667,(Dollosuchoides_densmorei:28.28333333,Kentisuchus_spenceri:20.08333333):20.08333333):20.08333333,((Maomingosuchus_petrolica:66.24,(Gavialosuchus_eggenburgensis:71.94,(Tomistoma_lusitanica:58.29,(Thecachampsa_antiquus:54.29,Thecachampsa_sericodon:11.06):11.06):11.06):11.06):11.06,((Paratomistoma_courti:35.725,Tomistoma_schlegelii:77.025):35.725,(Toyotamaphimeia_machikanensis:110.219,(Penghusuchus_pani:97.642,(((Tomistoma_cairense:36.1,Thoracosaurus_isorhynchus:11.8):11.8,(Eosuchus_lerichei:18.25,Eosuchus_minor:18.25):18.25):11.8,((Portugalosuchus_azenhae:4.4,(Eothoracosaurus_mississippiensis:18.75,Thoracosaurus_neocesariensis:1.75):1.75):1.75,(Tomistoma_dowsoni:70.57,(Eogavialis_africanum:48.7,(Aktiogavialis_caribesi:68.18,(Argochampsa_krebsi:6.9,((Piscogavialis_jugaliperforatus:10.54666667,(Ikanogavialis_gameroi:5.333333333,Siquisiquesuchus_venezuelensis:0.8633333333):0.8633333333):29.51,(Dadagavialis_gunai:14.32333333,((Gryposuchus_colombianus:2.353333333,Gryposuchus_pachakamue:2.353333333):2.353333333,(Gryposuchus_neogaeus:2.9,(Gryposuchus_croizati:1.45,(Gavialis_lewisi:6.283,(Gavialis_browni:0.004,Gavialis_gangeticus:11.612):0.004):1.454):1.45):6.156666667):16.67666667):14.32333333):21.22333333):6.9):6.9):6.9):12.15):1.75):1.75):1.75):1.75):1.75):1.75):1.75,(Asiatosuchus_germanicus:58.725,((Crocodylus_affinis:15.35,Asiatosuchus_depressifrons:6.45):29.4,(Jiangxisuchus_nankangensis:11.475,(((Kambara_implexidens:10.9,(Kambara_taraina:16.56666667,(Asiatosuchus_nanlingensis:1.733333333,Kambara_murgonensis:7.433333333):1.733333333):1.733333333):1.733333333,((Baru_huberi:14.175,Baru_wickeni:13.875):13.875,(Baru_darrowi:22.2,(Trilophosuchus_rackhami:29.08,((Ultrastenos_willisi:5.55,Mekosuchus_sanderi:17.98):5.55,(Mekosuchus_whitehunterensis:5.55,Mekosuchus_inexpectatus:33.9383):5.55):5.55):5.55):5.55):12.48333333):1.733333333,(Australosuchus_clarkae:34.67333333,((Euthecodon_arambourgi:7.246666667,(Brochuchus_pigotti:3.623333333,(Osteolaemus_tetraspis:11.578,Voay_robustus:11.452):15.07533333):3.623333333):25.50333333,((Crocodylus_megarhinus:7.293333333,Quinkana:13.09333333):7.293333333,(Crocodylus_thorbjarnarsoni:20.052,(Mecistops_cataphractus:29.444,(Crocodylus_johnsoni:27.216,(Crocodylus_novaeguineae:24.988,(Crocodylus_mindorensis:22.76,((Crocodylus_moreletii:8.715,(Crocodylus_rhombifer:5.81,(Crocodylus_acutus:2.905,Crocodylus_intermedius:2.905):2.905):2.905):11.817,((Crocodylus_porosus:8.946666667,(Crocodylus_anthropophagus:2.673333333,Crocodylus_siamensis:6.273333333):2.673333333):9.357333333,(Crocodylus_niloticus:16.076,(Crocodylus_palustris:13.848,Crocodylus_palaeindicus:2.228):2.228):2.228):2.228):2.228):2.228):2.228):2.228):2.228):16.81466667):7.293333333):7.293333333):7.293333333):13.20833333):11.475):11.475):11.475):1.75):1.75):1.75):16.75):23.1):18.1):24.24):3.07):3.07):3.07):2.67):2.67):2.67):2.67):6.67):1.0):1.0):1.0):1.0):2.5):0.5):0.5):0.5):0.5):0.5):0.5):1.8):1.3):1.3):3.025641026):1.725641026):1.725641026):0.1538461538):0.1538461538):0.1538461538):0.1538461538):0.1538461538):0.1538461538);
