# Supplementary material for: Deep reptilian evolutionary roots of a major avian respiratory adaptation
Source: Commun Biol. 2023 Jan 17;6:3. doi: 10.1038/s42003-022-04301-z (PMC9845227; doi:10.1038/s42003-022-04301-z)
Supplement: Supplementary file 4 — Supplementary Data [file 42003_2022_4301_MOESM4_ESM.zip › Supplementary Data/ASR_raw_data/uncinate_trait_data_pc.csv]

label
Chanaresuchus	0
Spondylosoma_absconditum
Yarasuchus_deccanensis
Dongusuchus_efremovi
Teleocrater_rhadinus
Dimorphodon_macronyx
Eudimorphodon_ranzii
Lagerpeton_chanarensis
Dromomeron_romeri
Dromomeron_gregorii
Marasuchus_lilloensis
Saltopus_elginensis
Lewisuchus
Eucoelophysis_baldwini
Asilisaurus_kongwe
Ignotosaurus_fragilis
Sacisaurus_agudoensis
Diodorus_scytobrachion
Lutungutali_sitwensis
Silesaurus_opolensis
Staurikosaurus_pricei
Sanjuansaurus_gordilloi
Herrerasaurus_ischigualastensis
Agnosphitys_cromhallensis
Eodromaeus_murphi
Daemonosaurus_chauliodus
Eoraptor_lunensis
Buriolestes_schultzi
Panphagia_protos
Saturnalia_tupiniquim
Pampadromaeus_barberenai
Pantydraco_caducus
Thecodontosaurus_antiquus
Ruehleia_bedheimensis
Unaysaurus_tolentinoi
Plateosaurus_ingens
Plateosaurus_engelhardti
Plateosaurus_gracilis
Eucnemosaurus
Riojasaurus_incertus
Ignavusaurus_rachelis
Sarahsaurus_aurifontanalis
Lufengosaurus
Glacialisaurus_hammeri
Coloradisaurus_brevis
Massospondylus
Adeopapposaurus_mognai
Leyesaurus_marrayensis
Jingshanosaurus
Seitaad_ruessi
Yunnanosaurus
Anchisaurus
Mussaurus_patagonicus
Aardonyx_celestae
Leonerasaurus_taquetrensis
Camelotia_borealis
Melanorosaurus_readi
Blikanasaurus_cromptoni
Antetonitrus_ingenipes
Lessemsaurus_sauropoides
Gongxianosaurus_shibeiensis
Isanosaurus_attavipachi
Tazoudasaurus_fariasi
Vulcanodon_karibaensis
Patagosaurus_fariasi
Barapasaurus_tagorei
Shunosaurus
Chuanjiesaurus_anaensis
Mamenchisaurus
Wamweracaudia_keranjei
Omeisaurus
Cetiosauriscus_stewarti
Jobaria_tiguidensis
Lapparentosaurus_madagascariensis
Zby_atlanticus
Losillasaurus_giganteus
Turiasaurus_riodevensis
Mierasaurus_bobyoungi
Moabosaurus_utahensis
Tendaguria_tanzaniensis
Bellusaurus_sui
Haestasaurus_becklesii
Janenschia_robusta
Camarasaurus
Lourinhasaurus_alenquerensis
Haplocanthosaurus_priscus
Haplocanthosaurus_delfsi
Amphicoelias
Apatosaurus_exelsus	1
Dinheirosaurus_lourinhanensis
Supersaurus
Diplodocus
Leinkupal_laticauda
Tornieria
Suuwassea_emilieae
Lingwulong_shenqi
Amargasaurus_cazaui
Brachytrachelopan_mesai
Dicraeosaurus
Amazonsaurus_maranhensis
Zapalasaurus_bonapartei
Comahuesaurus_windhauseni
Rayososaurus_agrioensis
Histriasaurus_boscarollii
Katepensaurus_lbiricu
Cathartesaura_anaerobica
EI_Chocon_rebbachisaurid
Limaysaurus_tessonei
Nopcsaspondylus_alarconensis
Nigersaurus_taqueti
Rebbachisaurus
Tataouinea_hannibalis
Demandasaurus_darwini
IOW_rebbachisaurid_caudal
Aragosaurus_ischiaticus
Tehuelchesaurus_benitezii
Galveosaurus_herreroi
Vouivria_damparisensis
Atlasaurus_imelakei
Europasaurus_holgeri
Lusotitan_atalaiensis
Sonorasaurus_thompsoni
Brachiosaurus
Giraffatitan
Abydosaurus_mcintoshi
Cedarosaurus_weiskopfae
Soriatitan_golmayensis
Venenosaurus_dicrocei
Dongbeititan_dongi
Angolatitan_adamastor
Andesaurus_delgadoi
Chubutisaurus_insignis
Wintonotitan_wattsi
Tastavinsaurus_sanzi
Mnyamawamtuka_moyowamkia
Atsinganosaurus_velauciensis
Malawisaurus_dixeyi
Karongasaurus_gittelmani
Rapetosaurus_krausei
Tapuiasaurus_macedoi
Muyelensaurus_pecheni
Rinconsaurus_caudamirus
Bonitasaura_salgadoi
Panamericansaurus_schroederi
Normanniasaurus_genceyi
Shingopana_songwensis
Gondwanatitan_faustoi
Overosaurus_paradasorum
Aeolosaurus
Trigonosaurus_pricei
Rukwatitan_bisepultus
Isisaurus_colberti
Diamantinasaurus_matildae
Argyrosaurus_superbus
Saltasaurus_loricatus
Neuquensaurus
Paralititan_stromeri
Maxakalisaurus_topai
Ampelosaurus_atacis
Mansourasaurus_shahinae
Opisthocoelicaudia_starzynskii
Lirainosaurus_astibiae
Paludititan_nalatzensis
Dreadnoughtus_schrani
Alamosaurus_sanjuanensis
Baurutitan_britoi
Mendozasaurus_neguyelap
Futalognkosaurus_dukei
Nemegtosaurus
Epachthosaurus_sciuttoi
Pellegrinisaurus_powelli
Argentinosaurus_huinculensis
Ligabuesaurus_leanzai
Patagotitan_mayorum
Lohuecotitan_pandafilandi
Daxiatitan_pandafilandi
Notocolossus_gonzalezparejasi
Dilophosaurus_wetherilli
Coelophysis_bauri
Coelophysis_rhodesiensis
Elaphrosaurus
Ceratosaurus
Majungasaurus_crenatissimus
Masiakasaurus_knopfleri
Cryolophosaurus_ellioti
Dilophosaurus_sinensis
Chuandongocoelurus_primitivus
Monolophosaurus_jiangi
Marshosaurus_bicentesimus
Piatnitzkysaurus_floresi
Condorraptor_currumili
Suchomimus_tenerensis
Baryonyx_walkeri
Spinosaurus
Angaturama_limai
Irritator_challengeri
Eustreptospondylus_oxoniensis
Duriavenator_hesperis
Megalosaurus_bucklandi
Torvosaurus
Afrovenator_abakensis
Magnosaurus_nethercombensis
Dubreuillosaurus_valesdunensis
Leshansaurus_qianweiensis
Piveteausaurus_divesensis
Saurophaganax_maximus
Allosaurus_fragilis	1
Neovenator_salerii
Chilantaisaurus
Australovenator_wintonensis
Fukuiraptor_kitadaniensis
Aerosteon_riocoloradensis
Megaraptor_namunhuaiquii
Eocarcharia_dinops
Concavenator_corcovatus
Acrocanthosaurus_atokensis
Shaochilong_maortuensis
Carcharodontosaurus
Tyrannotitan_chubutensis
Giganotosaurus_carolinii
Mapusaurus_roseae
Yangchuanosaurus_zigongensis
CV00214
Yangchuanosaurus_shangyouensis
Shidaisaurus_jinae
Sinraptor_hepingensis
Metriacanthosaurus_parkeri
Sinraptor_dongi
Siamotyrannus_isanensis
Bicentenaria_argentina
Zuolong_salleei
Tanycolagreus_topwilsoni
Coelurus_fragilis
Kileskus_aristotocus
Proceratosaurus_bradleyi
Sinotyrannus_kazuoensis
Guanlong_wucaii
Dilong_paradoxus
Juratyrant_langhami
Eotyrannus_lengi
Xiongguanlong_baimoensis
Dryptosaurus_acquilunguis
Appalachiosaurus_montgomeriensis
Bistahieversor_sealeyi
Gorgosaurus_libratus	1
Albertosaurus_sarcophagus	1
Alioramus
Teratophoneus_curriei
Daspletosaurus_torosus	1
Tarbosaurus_bataar
Tyrannosaurus_rex
Tugulusaurus_faciles
Ornitholestes_hermanni
Juravenator_starki
Sinocalliopteryx_gigas
Huaxiagnathus_orientalis
Compsognathus_longiceps
Sinosauropteryx_prima
Nqwebasaurus_thwazi
Pelecanimimus_polyodon	2
Shenzhousaurus_orientalis
Harpymimus_oklandnikovi
Beishanlong_grandis
Deinocheirus_mirificus
Garudimimus_brevipes
Anserimimus_planinychus
Gallimimus_bullatus
Struthiomimus_altus	1
Ornithomimus_edmontonicus
Haplocheirus_sollers
Achillesaurus_manazzonei
Alvarezsaurus_calvoi
Bonapartenykus_ultimus
Patagonykus_puertai
Albertonykus_borealis
Xixianykus_zhangi
Albinykus_baatar
Mononykus_olecranus
Shuvuuia_deserti
Linhenykus_monodactylus
Parvicursor_remotus
Falcarius_utahensis
Beipiaosaurus_inexpectus
Alxasaurus_elesitaiensis
Erliansaurus_bellamanus
Enigmosaurus_mongoliensis
Suzhousaurus_megatherioides
Nanshiungosaurus_bohlini
Nothronychus_mckinleyi
Segnosaurus_galbinensis
Epidexipteryx_hui
Yi_qi
Incisivosaurus_gauthieri
Caudipteryx_zoui	2
Avimimus_portentosus
Microvenator_celer
Chirostenotes_pergracilis
Citipati_osmolskae
Conchoraptor_gracilis	2
Ingenia_yanshani
Oviraptor_philoceratops	2
Sinusonasus_magnodens
Sinovenator_changi
Mei_long
Jinfengopteryx_elegans
EK_troodontid_IGM_10044
Sinornithoides_youngi
Xixiasaurus_henanensis
Byronosaurus_jaffei
Zanabazar_junior
Saurornithoides_mongoliensis
Troodon_formosus
Mahakala_omnogovae
Rahonavis_ostromi
Buitreraptor_gonzalozorum
Neuquenraptor_unenlagia
Austroraptor_cabazai
Shanag_ashile
Tianyuraptor_ostromi
Zhenyuanlong_suni
Sinornithosaurus_millenii
Hesperonychus_elizabethae
Microraptor_zhaoianus	2
Changyuraptor_yangi
Graciliraptor_lujiatunensis
Bambiraptor_feinbergorum
Dromaeosaurus_albertensis
Achillobator_giganticus
Atrociraptor_marshalli
Linheraptor_exquisitus
Tsaagan_mangas
Saurornitholestes_langstoni	2
Adasaurus_mongoliensis
Balaur_bondoc
Dakotaraptor_steini
Deinonychus_antirrhopus	2
Velociraptor_mongoliensis	2
Luanchuanraptor_henanensis
Xiaotingia_zhengi
Aurornis_xui
Eosinopteryx_brevipenna
Anchiornis_huxleyi
Archaeopteryx_Eichstatt
Archaeopteryx_Thermopolis
Archaeopteryx_Berlin
Archaeopteryx_London
Archaeopteryx_11th
Archaeopteryx_Munich
Archaeopteryx_Solnhofen
Sapeornis_chaoyangensis
Jeholornis_prima
Jixiangornis_orientalis
Confuciusornis_sanctus
Liaoningornis_longidigitris
Vorona_berivotrensis
Pengornis_houi
Gobipteryx_minuta
Neuquenornis_volans
Concornis_lacustris
Cathayornis_yandica
Patagopteryx_deferrariisi
Hongshanornis_longicresta
Yanornis_martini
Yixianornis_grabaui
Apsaravis_ukhaana
Baptornis_advenus
Hesperornis
Ichthyornis
Limenavis_patagonica
Iaceornis_marshii
Rhea_americana	2
Lithornis	2
Chauna_torquata	0
Anas_platyrhynchos	2
Crax_pauxi
Gallus_gallus	2
Eocursor_parvus
Abrictosaurus_consors
Fruitadens_haagarorum
Tianyulong_confuciusi
Manidens_condorensis
Echinodon_becklesii
Pegomastax_africanus
Heterodontosaurus_tucki
Scutellosaurus_lawleri
Laquintasaura_venezuelae
Emausaurus_ernsti
Scelidosaurus_harrisonii
Alcovasaurus
Huayangosaurus_taibaii	1
Chungkingosaurus_jiangbeiensis
Paranthodon_africanus
Tuojiangosaurus_multispinus
Jiangjunosaurus_junggarensis
Gigantspinosaurus_sichuanensis
Kentrosaurus_aethiopicus
Dacentrurus_armatus
Loricatosaurus_priscus
Hesperosaurus_mjosi
Miragaia_Longicollum
Stegosaurus_stenops	1
Stegosaurus_homheni
Minmi_sp
Mymoorapelta_maysi
Gargoyleosaurus_parkpinorum
Dongyangopelta_yangyanensis
Sauroplites_scutiger
Taohelong_jinchengensis
Tatankacephalus_cooneyorum
Antarctopelta
Argentinian_nodosaurid
Glyptodontopelta_mimus
Panoplosaurus_mirus	1
Pawpawsaurus_campbelli
Sauropelta_edwardsorum
Stegopelta_landerensis
Gastonia_burgei
Ahshislepelta_minor
Kunbarrasaurus_ieversi
Hylaeosaurus_armatus
Liaoningosaurus_paradoxus
Chrichtonpelta_benxiensis
Chuanqilong_chaoyangensis
Cedarpelta_bilbeyhallorum
Aletopelta_coombsi
Shamosaurus_scutatus
Gobisaurus_domoculus
Zhejiangosaurus
Pinacosaurus_mephistocephalus
Pinacosaurus_grangeri
Tsagantegia_longicranialis
Talarurus_plicatospineus
Nodocephalosaurus_kirtlandensis
Saichania_chulsanensis	1
Zaraapelta_nomadis
Torchia_kielanae
Ziapelta_sanjuanensis
Euoplocephalus_tutus	1
Zuul_crurivastator
Scolosaurus_cutleri
Dyoplosaurus_acutosquameus
Anodontosaurus_lambei
Ankylosaurus_magniventris
Lesothosaurus_diagnosticus
Agilisaurus_louderbacki
Leaellynasaura_amicagraphica
Hexinlusaurus_multidens
Yandusaurus_hongheensis
Kulindadromeus_zabaikalicus
Jeholosaurus_shangyuanensis
Yueosaurus_tiantaiensis
othnielosaurus_concur
Parksosaurus_warreni	1
Thescelosaurus_neglectus
Thescelosaurus_assiniboiensis
Thescelosaurus_garbanii
Notohypsilophodon_comodorensis
Haya_griva
Changchunsaurus_parvus
Oryctodromeus_cubicularis
Koreanosaurus_boseongensis
Zephyrosaurus_schaffi	1
Orodromeus_makelai
Albertadromeus_syntarsus
Kaiparowits_orodromine
Hypsilophodon_foxii	1
Gideonmantellia_amosanjuanae
Morrosaurus_antarcticus
Talenkauen_santacrucensis	1
Atlascopcosaurus_loadsi
Macrogryphosaurus_gondwanicus
Qantassaurus_intrepidus
Anabisetia_saldiviai
Gasparinisaura_cincosaltensis
Trinisaura_santamartaensis
Burianosaurus_augustai
Rhabdodon_sp
Zalmoxes_robustus
Mochlodon_vorosi
Zalmoxes_shqiperorum
Tenontosaurus_tilletti	1
Tenontosaurus_dossi
Eousdryosaurus_nanohallucis
Camptosaurus_valdensis
Callovosaurus_leedsi
Dysalotosaurus_lettowvorbecki
Dryosaurus_altus
Valdosaurus_canaliculatus
Elrhazosaurus_nigeriensis
Camptosaurus_dispar
Cumnoria_prestwichii
Uteodon_aphanoecetes
Draconyx_loureiroi
Planicoxa_venenica
Theiophytalia_kerri
Hippodraco_scutodens
Owenodon_hoggii
Muttaburrasaurus_langdoni
Dakotadon_lakotaensis
Osmakasaurus_depressus
Cedrorestes_crichtoni
Iguanacolosus_fortis
Lanzhousaurus_magnidens
Yunganglong_datangensis
Fukuisaurus_tetoriensis
Siamodon_nimngami
Hypselospinus_fittoni
Barilium_dawsoni
Lurdusaurus_arenatus
Iguanodon_galvensis
Iguanodon_bernissartensis
Morelladon_beltrani
Mantellisaurus_atherfieldensis
Equijubus_normani
Bolong_yixianensis
Ouranosaurus_nigeriensis
Jinzhousaurus_yangi
Xuwulong_yueluni
Altirhinus_kurzanovi
Koshisaurus_katsuyama
Gongpoquansaurus_mazongshanensis
Batyrosaurus_rozhdestvenskyi
Proa_valdearinnoensis
Ratchasimasaurus_suranareae
Penelopognathus_weishampeli
Sirindhorna_khoratensis
Zuoyunlong_huangi
Probactrosaurus_gobiensis
Eolambia_caroljonesa
Jintasaurus_meniscus
Jeyawati_rugoculus
Protohadros_byrdi
Datonglong_tianzhenensis
Tethyshadros_insularis
Levnesovia_transoxiana
Nanyangosaurus_zhugeii
orthomerus_dolloi
Gilmoreosaurus_mongoliensis
Bactrosaurus_johnsoni	1
Zhanghenglong_yangchengensis
Tanius_sinensis
Plesiohadros_djadokhtaensis
Shuangmiaosaurus_gilmorei
Lophorhothon_atopus
Eotrachodon_orientalis
Claosaurus_agilis
Hadrosaurus_foulkii
Acristavus_gagslarsoni
Maiasaura_peeblesorum
Probrachylophosaurus_bergei
Ornatops_incantatus
Brachylophosaurus_canadensis
Rhinorex_condrupus
Gryposaurus_latidens	1
Gryposaurus_notabilis	1
Gryposaurus_monumentensis
Anasazisaurus_horneri
Prosaurolophus_maximus
Augustynolophus_morrisi
Saurolophus_osborni
Saurlophus_angustirostris
Kerberosaurus_manakini
Shantungosaurus_giganteus
Edmontosaurus_regalis
Edmontosaurus_annectens
Aralosaurus_tuberiferus
Canardia_garonnensis
Pararhabdodon_isonensis
Tsintaosaurus_spinorhinus
Jaxartosaurus_aralensis
Arenysaurus_ardevoli
Amurosaurus_riabinini
Olorotitan_arharensis
Charonosaurus_jiayinensis
Parasaurolophus_cyrtocristatus
Parasaurolophus_tubicen
Parasaurolophus_walkeri
Lambeosaurus_lambei
Lambeosaurus_magnicristatus
Corythosaurus_casuarius
Corythosaurus_intermedius
Hypacrosaurus_altispinus
Hypacrosaurus_stebingeri
Yinlong_downsi
Xuanhuaceratops_niel
Chaoyangsaurus_youngi
Hualianceratops_wucaiwanensis
Psittacosaurus_luijiatunensis
Psittacosaurus_sinensis
Psittacosaurus_mongoliensis
Beg_tse
Mosaiceratops_azumai
Asiaceratops_salsopaludalis
Aquilops_americanus
Liaoceratops_yanzigouensis
Yamaceratops_dorngobiensis
Auroraceratops_rugosus
Helioceratops_brachygnathus
Archaeoceratops_yujingziensis
Koreaceratops_hwaseongensis
Cerasinops_hodgskissi
Prenoceratops_pieganensis
Montanaceratops_cerorhynchus
Zhuchengceratops_inexpectus
Gryphoceratops_morrisoni
Leptoceratops_gracilis	1
Udanoceratops_tschizhovi
Graciliceratops_mongoliensis
Protoceratops_hellenikorhinus
Protoceratops_andrewsi
Bagaceratops_rozhdestvenskyi
Ajkaceratops_kozmai
Zuniceratops_christopheri
Turanoceratops_tardabilis
Machairoceratops_cronusi
Xenoceratops_foremostensis
Diabloceratops_eatoni
Avaceratops_lammersi
Nasutoceratops_titusi
Medusaceratops_lokii
Albertaceratops_nesmoi
Wendiceratops_pinhornensis
Sinoceratops_zhuchengensis
Spinops_sternbergorum
Rubeosaurus_ovatus
Centrosaurus_sp	1
Coronosaurus_brinkmani
Styracosaurus_albertensis
Einiosaurus_procurvicornis
Achelousaurus_horneri
Pachyrhinosaurus_lakustai	1
Pachyrhinosaurus_perotorum
Pachyrhinosaurus_canadensis
Regaliceratops_peterhewsi
Mercuriceratops_gemini
Bravoceratops_polyphemus
Coahuilaceratops_magnacuerna
Chasmosaurus_russelli
Pentaceratops_sternbergii
Utahceratops_gettyi
Vagaceratops_irvinensis
Kosmoceratops_richardsoni
Agujaceratops_mariscalensis
Chasmosaurus_belli
Mojoceratops_kaiseni
Ojoceratops_fowleri
Arrhinoceratops_brachyops
Anchiceratops_ornatus
Eotriceratops_xerinsularis
Torosaurus_utahensis
Torosaurus_latus
Nedoceratops_hatcheri
Triceratops_prorsus
Triceratops_horridus
Wannanosaurus_yanshiensis
Stegoceras_novomexicanum
Stegoceras_validum
Colepiocephale_lambei
Hanssuesia_sternbergi
Goyocephale_lattimorei
Homalocephale_calathocercos
Tylocephale_gilmorei
Foraminacephale_brevis
Amtocephale_gobiensis
Acrotholus_audeti
Prenocephale_prenes
Sinocephale_bexelli
Sphaerotholus_goodwini
Sphaerotholus_buchholtzae
Sphaerotholus_edmontonensis
Alaskacephale_gangloffi
Pachycephalosaurus_wyomingensis
Stygimoloch_spinifer
Dianodongosuchus_fuyuanensis
Wannia_scurriensis
Parasuchus_bransoni
Parasuchus_angustifrons
Parasuchus_hislopi
Ebrachosuchus_neukami
Paleorhinus_parvus
Paleorhinus_sawini
Rutiodon_carolinensis
NMMNHS_P4781
Angistorhinus_talainti
TMM_31100_1332
Angistorhinus_grandis
USNM_v_21376
Leptosuchus_crosbiensis
PEFO_34852
Smilosuchus_gregorii
Smilosuchus_adamanensis
Pravosuchus_hortus
Phytossaurus_doughtyi
Leptosuchus_studeri
Coburgosuchus_goeckli
Nicrosaurus_meyeri
Nicrosaurus_kapffi
Machaeroprosopus_andersoni
Machaeroprosopus_zunii
USNM_v_17098
NMMNHS_P4256
NMMNHS_P31094
Redondasaurus_gregorii
Redondasaurus_bermani
Protome_batalaria
Machaeroprosopus_mccauleyi
Machaeroprosopus_lottorum
Machaeroprosopus_jablonskiae
Machaeroprosopus_buceros
Phytosauridae_indet	1
Mystriosuchus_steinbergeri
Mystriosuchus_planirostris
Mystriosuchus_westphali
Nundasuchus_songeaensis
Ornithosuchus_longidens
Venaticosuchus_rusconii
Riojasuchus_tenuisceps
Revueltosaurus_ccallenderi
Aetosauria_indet	1
Longosuchus_meadei
Stagonolepis_roberstoni
Turfanosuchus_dabanensis
Yonghesuchus_sangbiensis
Gracilisuchus_stipanicicorum
Mandasuchus_tanyauchen
Qianosuchus_mixtus
Waldshut_taxon
Hypselorhachis_mirabilis
Ctenosauriscus_koeneni
Arizonasaurus_babbitti
Xilousuchus_sapingensis
Poposaurus_gracilis_holotype
Poposaurus_gracilis_Yale
Lotosaurus_adentus
Silosuchus_longicervis
Shuvosaurus_inexpectatus
Effigia_okeeffeae
Ticinosuchus_ferox
Prestosuchus_chiniquensis
Saurosuchus_galilei
Luperasuchus_fractus
Batrachotomus_kupferzellensis
Fasolasuchus_tenax
Rauisuchus_tiradentes
Polonosuchus_silesiacus
Postosuchus_kirkpatricki
Postosuchus_alisonae
Carnufex_carolinensis
Redondavenator_quayensis
CM_73372
Erpetosuchus_granti
Pseudhesperosuchus_jachaleri
Trialestes_romeri
Saltoposuchus_connectens
Terrestrisuchus_gracilis
Litargosuchus_leptorhynchus
Hesperosuchus_agilis
Dromicosuchus_grallator
Kayentasuchus_walkeri
Sphenosuchus_actus
Dibothrosuchus_elaphros
Junggarsuchus_sloani
Almadasuchus_figarii
Hallopus_victor
Macelognathus_vagans
Protosuchus
Hemiprotosuchus_leali
UCMP_97638
Edentosuchus_tienshanensis
Orthosuchus_stormbergi
Notochampsa
Zaraasuchus_shepardi
Gobiosuchus_kielanae
Sichuanosuchus
Shantungosuchus
Zosuchus_davisoni
Nominosuchus
Fruitachampsa_callisoni
Shartegosuchus_asperopalatum
Adzhosuchus_fuscus
Hsisosuchus
Anatosuchus_minor
Kaprosuchus_saharicus
Mahajangasuchus_insignis
Hamadasuchus_rebouli
Montealtosuchus_arrudacamposi
Uberabasuchus_terrificus
Peirosaurus_torminni
Lomasuchus_palpebrosus
Araripesuchus_wegeneri
Araripesuchus_tsangatsangana
Araripesuchus_buitreraensis
Araripesuchus_patagonicus
Araripesuchus_gomesii	1
Uruguaysuchus_aznarezi
Libycosuchus_brevirostris
Simosuchus_clarki
Malawisuchus_mwakasyungutiensis
Mariliasuchus_amarali
Notosuchus_terrestris
Chimaerasuchus_paradoxus
Razanandrongobe_sakalavae
Comahuesuchus_brachybuccalis
Pabwehshi_pakistanensis
Cynodontosuchus_rothi
Campinasuchus_dinizi
Pissarrachampsa_sera
Stratiotosuchus_maxhechti
Baurusuchus_albertoi
Baurusuchus_salgadoensis
Baurusuchus_pachecoi
Iberosuchus_macrodon
Bergisuchus_dietrichbergi
Ayllusuchus_fernandezi
Bretesuchus_bonapartei
Barinasuchus_arveloi
Ogresuchus_furatus
Lumbrera_form
Zulmasuchus_querejazus
Sebecus_icaeorhinus
Langstonia_huilensis
Stolokrosuchus_lapparenti
Isisfordia_duncani
Steneosaurus_bollensis
Pelagosaurus_typus
Metriorhynchus_superciliosus
Metriorhynchus_casamiquelai
Dakosaurus_andiniensis
Dakosaurus_maximus
Cricosaurus_suevicus
Cricosaurus_araucanensis
Sokotosuchus_ianwilsoni
Hyposaurus_rogersii
Dyrosaurus
Rhabdognathus
Oceanosuchus_boecensis
Meridiosaurus_vallisparadisi
Elosuchus_cherifiensis
Terminonaris_robusta
Sarcosuchus_imperator
Pholidosaurus_purbeckensis
Theriosuchus_sympiestodon
Theriosuchus_guimarotae
Theriosuchus_pusillus
Alligatorium_meyeri
Batrachomimus_pastosbonensis
Calsoyasuchus_valliceps
Sunosuchus_junggarensis
Eutretauranosuchus_delfsi
PIN_4174_1
Kansajasuchus_extensus
Sunosuchus_miaoi
Siamosuchus_phuphokensis
Amphicotylus_lucasii
Nannosuchus_gracilidens
Goniopholis_baryglyphaeus
Goniopholis_kiplingi
Goniopholis_simus
Deltasuchus_motherali
Paluxysuchus_newmani
Hulkeopholis_plotos
Anteophthalmosuchus_escuchae
Hulkeopholis_willetti
Anteophthalmosuchus_hooleyi
Anteophthalmosuchus_epikrator
Dollo_s_Anteophthalmosuchus
Allodaposuchus_precedens
Allodaposuchus_cf_precedens
Pachycheilosuchus_trinquei
Allodaposuchus_subjuniperus
Acynodon_adriaticus
Acynodon_iberoccitanus
Tarsomordeo_winkleri
Susisuchus_anatoceps
Iharkutosuchus_maradii
Hylaeochampsa_vectiana
Bernissartia_fagesii
Glen_Rose_Form
Wannchampsus_kirpachi
Rugosuchus_nonganensis
Shamosuchus_djadochtaensis
Yanjisuchus_longshanensis
Dzharakuduk_paralligatoid
Kansajsuchus_extensus
Scolomastax_sahlsteini
Turanosuchus_aralensis
Paralligator_ulgicus
Paralligator_tersus
Paralligator_gradilifrons_holotype
Paralligator_gradilifrons
Paralligator_major
Paralligator_ulanicus
Paralligator_ancestralis
Borealosuchus_sternbergii
Borealosuchus_acutidentatus
Borealosuchus_formidabilis
Borealosuchus_threensis
Borealosuchus_wilsoni
Leidyosuchus_canadensis
Diplocynodon_hantoniensis
Diplocynodon_darwini
Diplocynodon_ratelii
Diplocynodon_deponiae
Diplocynodon_muelleri
Diplocynodon_tormis
Diplocynodon_remensis
Eocaiman_cavernensis
Eocaiman_paleocenicus
Hassiacosuchus_haupti
Arambourgia_gaudryi
Procaimanoidea_utahensis
Allognathosuchus_wartheni
Navajosuchus_mooki
Allognathosuchus_polyodon
Alligator_mcgrewi
Alligator_prenasalis
Alligator_olseni
Alligator_sinensis	1
Alligator_mefferdi
Alligator_mississippiensis	1
Ceratosuchus_burdoshi
Wannaganosuchus_brachymanus
Brachychampsa_montana
Stangerochampsa_mccabei
Gnatusuchus_pebasensis
Kuttanacaiman_iquitosensis
Globidentosuchus_brachyrostris
Caiman_lutescens
Caiman_gasparinae
Mourasuchus_amazonensis
Mourasuchus_arendsi
Mourasuchus_atopus
Caiman_yacare
Acresuchus_pachytemporalis
Purussaurus_neivensis
Purussaurus_barasiliensis
Purussaurus_mirandai
UCMP_39978
Caiman_wannlangstoni
Caiman_brevirostris
Melanosuchus_niger
Caiman_latirostris
Bottosaurus_harlani
Necrosuchus_ionensis
Protocaiman_peligrensis
Caiman_crocodilus	1
Tsoabichi_greenriverensis
Paleosuchus_palpebrosus
Paleosuchus_trigonatus
Planocrania_datangensis
Planocrania_hengdongensis
Boverisuchus_magnifrons
Boverisuchus_vorax
Maroccosuchus_zennaroi
Dollosuchoides_densmorei
Kentisuchus_spenceri
Maomingosuchus_petrolica
Gavialosuchus_eggenburgensis
Tomistoma_lusitanica
Thecachampsa_antiquus
Thecachampsa_sericodon
Paratomistoma_courti
Tomistoma_schlegelii
Toyotamaphimeia_machikanensis
Penghusuchus_pani	1
Tomistoma_cairense
Thoracosaurus_isorhynchus
Eosuchus_lerichei
Eosuchus_minor
Portugalosuchus_azenhae
Eothoracosaurus_mississippiensis
Thoracosaurus_neocesariensis
Tomistoma_downsoni
Eogavialis_africanum
Aktiogavialis_caribesi
Argochampsa_krebsi
Piscogavialis_jugaliperforatus
Ikanogavialis_gameroi
Siquisiquesuchus_venezuelensis
Dadagavialis_gunai
Gryposuchus_colombianus
Gryposuchus_pachakamue
Gryposuchus_neogaeus
Gryposuchus_croizati
Gavialis_lewisi
Gavialis_browni
Gavialis_gangeticus
Asiatosuchus_germanicus
Crocodylus_affinis
Asiatosuchus_depressifrons
Jiangxisuchus_nankangensis
Kambara_implexidens
Kambara_taraina
Asiatosuchus_nanlingensis
Kambara_murgonensis
Baru_huberi
Baru_wickeni
Baru_darrowi
Trilophosuchus_rackhami
Mekosuchus_inexpectatus
Mekosuchus_sanderi
Mekosuchus_whitehunterensis
Ultrastenos_willisi
Australosuchus_clarkae
Euthecodon_arambourgi
Brochuchus_pigotti
Osteolaemus_tetraspis
Voay_robustus
Crocodylus_megarhinus
Quinkana
Crocodylus_thorbjarnarsoni
Mecistops_cataphractus
Crocodylus_johnsoni
Crocodylus_novaeguineae
Crocodylus_mindorensis
Crocodylus_moreletii
Crocodylus_rhombifer
Crocodylus_acutus	1
Crocodylus_intermedius
Crocodylus_porosus
Crocodylus_anthropophagus
Crocodylus_siamensis	1
Crocodylus_niloticus
Crocodylus_palustris
Crocodylus_palaeindicus
