# Supplementary material for: Deep reptilian evolutionary roots of a major avian respiratory adaptation
Source: Commun Biol. 2023 Jan 17;6:3. doi: 10.1038/s42003-022-04301-z (PMC9845227; doi:10.1038/s42003-022-04301-z)
Supplement: Supplementary file 4 — Supplementary Data [file 42003_2022_4301_MOESM4_ESM.zip › Supplementary Data/ASR_results/Bayesian_ASR/MB_ac_ts.csv]

Node_num	state_0	state_1	state_2
node1026	0.25	0.53	0.22
node1027	0.24	0.55	0.21
node1028	0.31	0.41	0.28
node1029	0.32	0.38	0.3
node1030	0.32	0.36	0.31
node1031	0.33	0.35	0.32
node1032	0.32	0.39	0.29
node1033	0.33	0.33	0.33
node1034	0.32	0.38	0.29
node1035	0.42	0.29	0.28
node1036	0.33	0.33	0.33
node1037	0.33	0.38	0.3
node1038	0.33	0.34	0.33
node1039	0.33	0.37	0.3
node1040	0.33	0.36	0.31
node1041	0.33	0.36	0.31
node1042	0.33	0.36	0.32
node1043	0.33	0.35	0.32
node1044	0.33	0.35	0.32
node1045	0.33	0.35	0.32
node1046	0.33	0.33	0.33
node1047	0.33	0.34	0.33
node1048	0.33	0.34	0.33
node1049	0.33	0.34	0.33
node1050	0.33	0.33	0.33
node1051	0.33	0.34	0.33
node1052	0.33	0.33	0.33
node1053	0.33	0.33	0.33
node1054	0.33	0.34	0.33
node1055	0.33	0.34	0.33
node1056	0.33	0.33	0.33
node1057	0.33	0.33	0.33
node1058	0.33	0.33	0.33
node1059	0.33	0.33	0.33
node1060	0.33	0.33	0.33
node1061	0.33	0.33	0.33
node1062	0.33	0.33	0.33
node1063	0.33	0.33	0.33
node1064	0.33	0.33	0.33
node1065	0.33	0.33	0.33
node1066	0.33	0.33	0.33
node1067	0.33	0.33	0.33
node1068	0.33	0.33	0.33
node1069	0.33	0.33	0.33
node1070	0.33	0.33	0.33
node1071	0.33	0.33	0.33
node1072	0.33	0.33	0.33
node1073	0.33	0.33	0.33
node1074	0.33	0.33	0.33
node1075	0.33	0.33	0.33
node1076	0.33	0.33	0.33
node1077	0.33	0.33	0.33
node1078	0.33	0.33	0.33
node1079	0.33	0.33	0.33
node1080	0.33	0.33	0.33
node1081	0.33	0.33	0.33
node1082	0.33	0.33	0.33
node1083	0.33	0.33	0.33
node1084	0.33	0.33	0.33
node1085	0.33	0.33	0.33
node1086	0.33	0.33	0.33
node1087	0.33	0.33	0.33
node1088	0.33	0.33	0.33
node1089	0.33	0.33	0.33
node1090	0.33	0.33	0.33
node1091	0.33	0.33	0.33
node1092	0.33	0.33	0.33
node1093	0.33	0.33	0.33
node1094	0.33	0.33	0.33
node1095	0.33	0.33	0.33
node1096	0.33	0.33	0.33
node1097	0.33	0.33	0.33
node1098	0.33	0.33	0.33
node1099	0.33	0.33	0.33
node1100	0.33	0.33	0.33
node1101	0.33	0.33	0.33
node1102	0.33	0.33	0.33
node1103	0.33	0.33	0.33
node1104	0.33	0.33	0.33
node1105	0.33	0.33	0.33
node1106	0.33	0.33	0.33
node1107	0.33	0.33	0.33
node1108	0.33	0.33	0.33
node1109	0.33	0.33	0.33
node1110	0.33	0.33	0.33
node1111	0.33	0.33	0.33
node1112	0.33	0.33	0.33
node1113	0.33	0.33	0.33
node1114	0.33	0.33	0.33
node1115	0.33	0.33	0.33
node1116	0.33	0.33	0.33
node1117	0.33	0.33	0.33
node1118	0.33	0.33	0.33
node1119	0.33	0.33	0.33
node1120	0.33	0.33	0.33
node1121	0.33	0.33	0.33
node1122	0.33	0.33	0.33
node1123	0.33	0.33	0.33
node1124	0.33	0.33	0.33
node1125	0.33	0.33	0.33
node1126	0.33	0.33	0.33
node1127	0.33	0.33	0.33
node1128	0.33	0.33	0.33
node1129	0.33	0.33	0.33
node1130	0.33	0.33	0.33
node1131	0.33	0.33	0.33
node1132	0.33	0.33	0.33
node1133	0.33	0.33	0.33
node1134	0.33	0.33	0.33
node1135	0.33	0.33	0.33
node1136	0.33	0.33	0.33
node1137	0.33	0.33	0.33
node1138	0.33	0.33	0.33
node1139	0.33	0.33	0.33
node1140	0.33	0.33	0.33
node1141	0.33	0.33	0.33
node1142	0.33	0.33	0.33
node1143	0.33	0.33	0.33
node1144	0.33	0.33	0.33
node1145	0.33	0.33	0.33
node1146	0.33	0.33	0.33
node1147	0.33	0.33	0.33
node1148	0.33	0.33	0.33
node1149	0.33	0.33	0.33
node1150	0.33	0.33	0.33
node1151	0.33	0.33	0.33
node1152	0.33	0.33	0.33
node1153	0.33	0.33	0.33
node1154	0.33	0.33	0.33
node1155	0.33	0.33	0.33
node1156	0.33	0.33	0.33
node1157	0.33	0.33	0.33
node1158	0.33	0.33	0.33
node1159	0.33	0.33	0.33
node1160	0.33	0.33	0.33
node1161	0.33	0.33	0.33
node1162	0.33	0.33	0.33
node1163	0.33	0.33	0.33
node1164	0.33	0.33	0.33
node1165	0.33	0.33	0.33
node1166	0.33	0.33	0.33
node1167	0.33	0.33	0.33
node1168	0.33	0.33	0.33
node1169	0.33	0.33	0.33
node1170	0.33	0.33	0.33
node1171	0.33	0.33	0.33
node1172	0.33	0.33	0.33
node1173	0.33	0.33	0.33
node1174	0.33	0.33	0.33
node1175	0.33	0.33	0.33
node1176	0.33	0.33	0.33
node1177	0.33	0.33	0.33
node1178	0.33	0.33	0.33
node1179	0.33	0.33	0.33
node1180	0.33	0.33	0.33
node1181	0.33	0.33	0.33
node1182	0.33	0.33	0.33
node1183	0.33	0.33	0.33
node1184	0.33	0.33	0.33
node1185	0.33	0.33	0.33
node1186	0.33	0.33	0.33
node1187	0.33	0.33	0.33
node1188	0.33	0.33	0.33
node1189	0.33	0.33	0.33
node1190	0.33	0.33	0.33
node1191	0.33	0.33	0.33
node1192	0.33	0.33	0.33
node1193	0.33	0.33	0.33
node1194	0.33	0.33	0.33
node1195	0.33	0.33	0.33
node1196	0.33	0.33	0.33
node1197	0.33	0.33	0.33
node1198	0.33	0.33	0.33
node1199	0.33	0.33	0.33
node1200	0.33	0.33	0.33
node1201	0.33	0.33	0.33
node1202	0.33	0.33	0.33
node1203	0.33	0.33	0.33
node1204	0.33	0.33	0.33
node1205	0.33	0.33	0.33
node1206	0.33	0.33	0.33
node1207	0.33	0.33	0.33
node1208	0.33	0.33	0.33
node1209	0.33	0.33	0.33
node1210	0.33	0.33	0.33
node1211	0.33	0.33	0.33
node1212	0.33	0.33	0.33
node1213	0.33	0.33	0.33
node1214	0.33	0.33	0.33
node1215	0.33	0.33	0.33
node1216	0.33	0.33	0.33
node1217	0.33	0.33	0.33
node1218	0.33	0.33	0.33
node1219	0.33	0.33	0.33
node1220	0.33	0.33	0.33
node1221	0.33	0.33	0.33
node1222	0.33	0.33	0.33
node1223	0.33	0.33	0.33
node1224	0.33	0.33	0.33
node1225	0.33	0.33	0.33
node1226	0.33	0.33	0.33
node1227	0.33	0.33	0.33
node1228	0.33	0.33	0.33
node1229	0.33	0.33	0.33
node1230	0.33	0.33	0.33
node1231	0.33	0.33	0.33
node1232	0.33	0.33	0.33
node1233	0.33	0.33	0.33
node1234	0.33	0.33	0.33
node1235	0.33	0.35	0.33
node1236	0.29	0.42	0.29
node1237	0.33	0.33	0.33
node1238	0.33	0.33	0.33
node1239	0.33	0.33	0.33
node1240	0.33	0.33	0.33
node1241	0.33	0.33	0.33
node1242	0.33	0.33	0.33
node1243	0.33	0.33	0.33
node1244	0.33	0.33	0.33
node1245	0.33	0.33	0.33
node1246	0.33	0.33	0.33
node1247	0.33	0.33	0.33
node1248	0.33	0.33	0.33
node1249	0.33	0.33	0.33
node1250	0.33	0.33	0.33
node1251	0.33	0.33	0.33
node1252	0.33	0.33	0.33
node1253	0.33	0.33	0.33
node1254	0.33	0.33	0.33
node1255	0.33	0.33	0.33
node1256	0.33	0.33	0.33
node1257	0.33	0.33	0.33
node1258	0.33	0.33	0.33
node1259	0.33	0.33	0.33
node1260	0.33	0.33	0.33
node1261	0.33	0.33	0.33
node1262	0.33	0.33	0.33
node1263	0.33	0.33	0.33
node1264	0.33	0.33	0.33
node1265	0.33	0.33	0.33
node1266	0.33	0.33	0.33
node1267	0.33	0.33	0.33
node1268	0.33	0.33	0.33
node1269	0.33	0.33	0.33
node1270	0.33	0.33	0.33
node1271	0.33	0.33	0.33
node1272	0.33	0.33	0.33
node1273	0.33	0.33	0.33
node1274	0.33	0.34	0.33
node1275	0.33	0.33	0.33
node1276	0.33	0.33	0.33
node1277	0.33	0.34	0.33
node1278	0.33	0.33	0.33
node1279	0.33	0.33	0.33
node1280	0.33	0.33	0.33
node1281	0.33	0.33	0.33
node1282	0.33	0.33	0.33
node1283	0.33	0.33	0.33
node1284	0.33	0.33	0.33
node1285	0.33	0.33	0.33
node1286	0.33	0.33	0.33
node1287	0.33	0.33	0.33
node1288	0.33	0.33	0.34
node1289	0.33	0.33	0.33
node1290	0.33	0.33	0.33
node1291	0.33	0.33	0.33
node1292	0.33	0.33	0.33
node1293	0.33	0.33	0.33
node1294	0.33	0.33	0.33
node1295	0.33	0.33	0.33
node1296	0.33	0.34	0.33
node1297	0.33	0.33	0.33
node1298	0.33	0.33	0.33
node1299	0.33	0.33	0.33
node1300	0.33	0.33	0.33
node1301	0.33	0.33	0.33
node1302	0.33	0.33	0.33
node1303	0.33	0.33	0.33
node1304	0.33	0.33	0.33
node1305	0.33	0.33	0.33
node1306	0.33	0.33	0.33
node1307	0.33	0.33	0.33
node1308	0.33	0.33	0.33
node1309	0.33	0.33	0.33
node1310	0.33	0.33	0.33
node1311	0.33	0.33	0.33
node1312	0.33	0.33	0.33
node1313	0.33	0.33	0.33
node1314	0.33	0.33	0.33
node1315	0.33	0.33	0.33
node1316	0.33	0.33	0.33
node1317	0.33	0.33	0.33
node1318	0.33	0.33	0.33
node1319	0.33	0.33	0.33
node1320	0.33	0.33	0.33
node1321	0.33	0.33	0.33
node1322	0.33	0.33	0.34
node1323	0.33	0.33	0.33
node1324	0.33	0.33	0.33
node1325	0.33	0.33	0.33
node1326	0.33	0.33	0.33
node1327	0	0	1
node1328	0	0	1
node1329	0.33	0.33	0.33
node1330	0.33	0.33	0.33
node1331	0.33	0.33	0.33
node1332	0.33	0.33	0.33
node1333	0.33	0.33	0.33
node1334	0.33	0.33	0.33
node1335	0.33	0.33	0.33
node1336	0.33	0.33	0.33
node1337	0.33	0.33	0.33
node1338	0.33	0.33	0.33
node1339	0.33	0.33	0.33
node1340	0.33	0.33	0.33
node1341	0.33	0.33	0.33
node1342	0.33	0.33	0.33
node1343	0.33	0.33	0.33
node1344	0.33	0.33	0.33
node1345	0.33	0.33	0.33
node1346	0.33	0.33	0.33
node1347	0.33	0.33	0.33
node1348	0.33	0.33	0.33
node1349	0.33	0.33	0.33
node1350	0.33	0.33	0.34
node1351	0.33	0.33	0.34
node1352	0.22	0.22	0.56
node1353	0.33	0.33	0.34
node1354	0.29	0.29	0.42
node1355	0.27	0.27	0.45
node1356	0.33	0.33	0.33
node1357	0.33	0.33	0.33
node1358	0.25	0.25	0.5
node1359	0.33	0.33	0.33
node1360	0.21	0.21	0.57
node1361	0.16	0.16	0.68
node1362	0.33	0.33	0.33
node1363	0.33	0.33	0.33
node1364	0.09	0.09	0.81
node1365	0.33	0.33	0.34
node1366	0.33	0.33	0.33
node1367	0.33	0.33	0.33
node1368	0.33	0.33	0.33
node1369	0.33	0.33	0.33
node1370	0.33	0.33	0.33
node1371	0.33	0.33	0.33
node1372	0.33	0.33	0.33
node1373	0.33	0.33	0.33
node1374	0.33	0.33	0.33
node1375	0.33	0.33	0.33
node1376	0.33	0.33	0.33
node1377	0.33	0.33	0.33
node1378	0.33	0.33	0.33
node1379	0.33	0.33	0.33
node1380	0.33	0.33	0.33
node1381	0.33	0.33	0.33
node1382	0.33	0.33	0.33
node1383	0.33	0.33	0.33
node1384	0.33	0.33	0.33
node1385	0.33	0.33	0.33
node1386	0.33	0.33	0.33
node1387	0.33	0.33	0.33
node1388	0.33	0.33	0.33
node1389	0.33	0.33	0.33
node1390	0.33	0.33	0.33
node1391	0.33	0.33	0.33
node1392	0.33	0.33	0.33
node1393	0.33	0.33	0.33
node1394	0.33	0.33	0.33
node1395	0.33	0.33	0.33
node1396	0.33	0.33	0.33
node1397	0.33	0.33	0.33
node1398	0.33	0.33	0.33
node1399	0.33	0.33	0.35
node1400	0.33	0.33	0.33
node1401	0.33	0.33	0.33
node1402	0.33	0.33	0.33
node1403	0.33	0.33	0.33
node1404	0.33	0.33	0.33
node1405	0.33	0.33	0.33
node1406	0.33	0.33	0.33
node1407	0.33	0.33	0.33
node1408	0.33	0.33	0.33
node1409	0.33	0.33	0.33
node1410	0.33	0.33	0.33
node1411	0.33	0.33	0.33
node1412	0.33	0.33	0.33
node1413	0.33	0.33	0.33
node1414	0.33	0.34	0.33
node1415	0.33	0.33	0.33
node1416	0.33	0.33	0.33
node1417	0.33	0.33	0.33
node1418	0.33	0.33	0.33
node1419	0.33	0.33	0.33
node1420	0.33	0.34	0.33
node1421	0.32	0.37	0.32
node1422	0.32	0.35	0.32
node1423	0.26	0.48	0.26
node1424	0.33	0.33	0.33
node1425	0.33	0.33	0.33
node1426	0.33	0.33	0.33
node1427	0.33	0.33	0.33
node1428	0.33	0.33	0.33
node1429	0.33	0.33	0.33
node1430	0.33	0.33	0.33
node1431	0.33	0.33	0.33
node1432	0.33	0.33	0.33
node1433	0.33	0.33	0.33
node1434	0.33	0.33	0.33
node1435	0.33	0.33	0.33
node1436	0.33	0.33	0.33
node1437	0.33	0.33	0.33
node1438	0.33	0.33	0.33
node1439	0.33	0.33	0.33
node1440	0.33	0.33	0.33
node1441	0.33	0.33	0.33
node1442	0.33	0.33	0.33
node1443	0.33	0.33	0.33
node1444	0.33	0.33	0.33
node1445	0.33	0.33	0.33
node1446	0.33	0.33	0.33
node1447	0.33	0.33	0.33
node1448	0.33	0.33	0.33
node1449	0.33	0.33	0.33
node1450	0.33	0.33	0.33
node1451	0.33	0.33	0.33
node1452	0.33	0.33	0.33
node1453	0.33	0.33	0.33
node1454	0.33	0.34	0.33
node1455	0.33	0.33	0.33
node1456	0.33	0.33	0.33
node1457	0.32	0.36	0.32
node1458	0.33	0.33	0.33
node1459	0.33	0.33	0.33
node1460	0.33	0.33	0.33
node1461	0.33	0.33	0.33
node1462	0.33	0.33	0.33
node1463	0.33	0.33	0.33
node1464	0.33	0.33	0.33
node1465	0.33	0.33	0.33
node1466	0.33	0.33	0.33
node1467	0.33	0.33	0.33
node1468	0.33	0.33	0.33
node1469	0.33	0.33	0.33
node1470	0.33	0.33	0.33
node1471	0.33	0.33	0.33
node1472	0.33	0.33	0.33
node1473	0.33	0.33	0.33
node1474	0.33	0.33	0.33
node1475	0.33	0.33	0.33
node1476	0.33	0.33	0.33
node1477	0.33	0.33	0.33
node1478	0.32	0.35	0.32
node1479	0.33	0.33	0.33
node1480	0.28	0.44	0.28
node1481	0.33	0.33	0.33
node1482	0.33	0.33	0.33
node1483	0.33	0.33	0.33
node1484	0.33	0.33	0.33
node1485	0.33	0.33	0.33
node1486	0.33	0.33	0.33
node1487	0.33	0.33	0.33
node1488	0.33	0.33	0.33
node1489	0.33	0.33	0.33
node1490	0.33	0.33	0.33
node1491	0.33	0.33	0.33
node1492	0.33	0.33	0.33
node1493	0.33	0.33	0.33
node1494	0.33	0.33	0.33
node1495	0.33	0.33	0.33
node1496	0.33	0.33	0.33
node1497	0.33	0.33	0.33
node1498	0.33	0.33	0.33
node1499	0.33	0.33	0.33
node1500	0.33	0.33	0.33
node1501	0.33	0.33	0.33
node1502	0.33	0.33	0.33
node1503	0.33	0.33	0.33
node1504	0.33	0.33	0.33
node1505	0.33	0.33	0.33
node1506	0.33	0.33	0.33
node1507	0.33	0.33	0.33
node1508	0.33	0.33	0.33
node1509	0.33	0.33	0.33
node1510	0.33	0.33	0.33
node1511	0.33	0.33	0.33
node1512	0.33	0.33	0.33
node1513	0.33	0.33	0.33
node1514	0.33	0.33	0.33
node1515	0.33	0.33	0.33
node1516	0.33	0.33	0.33
node1517	0.33	0.33	0.33
node1518	0.33	0.33	0.33
node1519	0.33	0.33	0.33
node1520	0.33	0.33	0.33
node1521	0.33	0.33	0.33
node1522	0.33	0.33	0.33
node1523	0.33	0.33	0.33
node1524	0.33	0.33	0.33
node1525	0.33	0.33	0.33
node1526	0.33	0.33	0.33
node1527	0.33	0.33	0.33
node1528	0.33	0.33	0.33
node1529	0.33	0.33	0.33
node1530	0.33	0.33	0.33
node1531	0.33	0.33	0.33
node1532	0.33	0.33	0.33
node1533	0.33	0.34	0.33
node1534	0.33	0.33	0.33
node1535	0.33	0.34	0.33
node1536	0.33	0.35	0.33
node1537	0.33	0.34	0.33
node1538	0.33	0.34	0.33
node1539	0.33	0.33	0.33
node1540	0.33	0.33	0.33
node1541	0.33	0.33	0.33
node1542	0.33	0.33	0.33
node1543	0.07	0.87	0.07
node1544	0.05	0.9	0.05
node1545	0.04	0.93	0.04
node1546	0.02	0.97	0.02
node1547	0.2	0.61	0.2
node1548	0.26	0.47	0.26
node1549	0.32	0.36	0.32
node1550	0.33	0.34	0.33
node1551	0.33	0.34	0.33
node1552	0.33	0.34	0.33
node1553	0.33	0.33	0.33
node1554	0.33	0.33	0.33
node1555	0.33	0.33	0.33
node1556	0.33	0.33	0.33
node1557	0.33	0.33	0.33
node1558	0.33	0.33	0.33
node1559	0.33	0.33	0.33
node1560	0.33	0.33	0.33
node1561	0.33	0.33	0.33
node1562	0.33	0.33	0.33
node1563	0.33	0.33	0.33
node1564	0.33	0.33	0.33
node1565	0.33	0.34	0.33
node1566	0.29	0.46	0.24
node1567	0.33	0.35	0.32
node1568	0.33	0.35	0.32
node1569	0.33	0.35	0.32
node1570	0.33	0.35	0.33
node1571	0.28	0.51	0.21
node1572	0.22	0.61	0.17
node1573	0.14	0.74	0.12
node1574	0.06	0.89	0.05
node1575	0.6	0.22	0.18
node1576	0.53	0.25	0.22
node1577	0.48	0.27	0.25
node1578	0.35	0.33	0.32
node1579	0.34	0.33	0.33
node1580	0.67	0.18	0.15
node1581	0.76	0.13	0.11
node1582	0.87	0.07	0.06
node1583	0.34	0.33	0.33
node1584	0.33	0.33	0.33
node1585	0.34	0.33	0.33
node1586	0.33	0.33	0.33
node1587	0.35	0.33	0.33
node1588	0.4	0.3	0.3
node1589	0.61	0.2	0.2
node1590	0.67	0.17	0.17
node1591	0.61	0.19	0.19
node1592	0.56	0.22	0.22
node1593	0.97	0.01	0.01
node1594	0.98	0.01	0.01
node1595	0.98	0.01	0.01
node1596	0.99	0	0
node1597	1	0	0
node1598	0.51	0.24	0.24
node1599	0.37	0.32	0.32
node1600	0.33	0.33	0.33
node1601	0.33	0.33	0.33
node1602	0.33	0.33	0.33
node1603	0.33	0.33	0.33
node1604	0.33	0.33	0.33
node1605	0.33	0.33	0.33
node1606	0.33	0.33	0.33
node1607	0.33	0.33	0.33
node1608	0.33	0.33	0.33
node1609	0.33	0.33	0.33
node1610	0.33	0.33	0.33
node1611	0.33	0.33	0.33
node1612	0.33	0.33	0.33
node1613	0.33	0.33	0.33
node1614	0.33	0.33	0.33
node1615	0.33	0.33	0.33
node1616	0.33	0.33	0.33
node1617	0.33	0.33	0.33
node1618	0.33	0.33	0.33
node1619	0.33	0.33	0.33
node1620	0.33	0.33	0.33
node1621	0.33	0.33	0.33
node1622	0.33	0.33	0.33
node1623	0.33	0.33	0.33
node1624	0.33	0.33	0.33
node1625	0.33	0.33	0.33
node1626	0.33	0.33	0.33
node1627	0.33	0.34	0.33
node1628	0.33	0.33	0.33
node1629	0.33	0.33	0.33
node1630	0.34	0.33	0.33
node1631	0.33	0.33	0.33
node1632	0.36	0.32	0.32
node1633	0.33	0.33	0.33
node1634	0.33	0.33	0.33
node1635	0.33	0.35	0.33
node1636	0.17	0.66	0.17
node1637	0.16	0.69	0.16
node1638	0.14	0.72	0.14
node1639	0.13	0.74	0.13
node1640	0.19	0.61	0.19
node1641	0.11	0.77	0.11
node1642	0.1	0.81	0.1
node1643	0.08	0.84	0.08
node1644	0.06	0.89	0.06
node1645	0.04	0.93	0.04
node1646	0.01	0.97	0.01
node1647	0.01	0.97	0.01
node1648	0.04	0.91	0.04
node1649	0.01	0.98	0.01
node1650	0.01	0.99	0.01
node1651	0	0.99	0
node1652	0	1	0
node1653	0.01	0.99	0.01
node1654	0.33	0.34	0.33
node1655	0.33	0.34	0.33
node1656	0.33	0.34	0.33
node1657	0.33	0.34	0.33
node1658	0.33	0.33	0.33
node1659	0.33	0.34	0.33
node1660	0.33	0.33	0.33
node1661	0.33	0.33	0.33
node1662	0.33	0.33	0.33
node1663	0.33	0.33	0.33
node1664	0.33	0.33	0.33
node1665	0.33	0.33	0.33
node1666	0.33	0.33	0.33
node1667	0.33	0.33	0.33
node1668	0.33	0.33	0.33
node1669	0.33	0.33	0.33
node1670	0.33	0.33	0.33
node1671	0.33	0.33	0.33
node1672	0.33	0.33	0.33
node1673	0.33	0.33	0.33
node1674	0.33	0.33	0.33
node1675	0.33	0.33	0.33
node1676	0.33	0.33	0.33
node1677	0.33	0.33	0.33
node1678	0.33	0.33	0.33
node1679	0.33	0.33	0.33
node1680	0.33	0.33	0.33
node1681	0.33	0.33	0.33
node1682	0.33	0.33	0.33
node1683	0.33	0.33	0.33
node1684	0.33	0.33	0.33
node1685	0.33	0.33	0.33
node1686	0.33	0.33	0.33
node1687	0.33	0.33	0.33
node1688	0.33	0.33	0.33
node1689	0.33	0.33	0.33
node1690	0.33	0.33	0.33
node1691	0.33	0.33	0.33
node1692	0.33	0.33	0.33
node1693	0.33	0.33	0.33
node1694	0.33	0.33	0.33
node1695	0.33	0.33	0.33
node1696	0.33	0.33	0.33
node1697	0.33	0.33	0.33
node1698	0.33	0.33	0.33
node1699	0.24	0.57	0.19
node1700	0.32	0.36	0.32
node1701	0.3	0.41	0.3
node1702	0.29	0.42	0.29
node1703	0.31	0.38	0.31
node1704	0.32	0.36	0.32
node1705	0.28	0.43	0.28
node1706	0.31	0.39	0.31
node1707	0.32	0.36	0.32
node1708	0.28	0.45	0.28
node1709	0.29	0.42	0.29
node1710	0.3	0.4	0.3
node1711	0.31	0.38	0.31
node1712	0.32	0.37	0.32
node1713	0.32	0.36	0.32
node1714	0.27	0.47	0.26
node1715	0.25	0.49	0.25
node1716	0.24	0.52	0.24
node1717	0.22	0.55	0.22
node1718	0.25	0.51	0.25
node1719	0.26	0.47	0.26
node1720	0.28	0.44	0.28
node1721	0.29	0.42	0.29
node1722	0.32	0.35	0.32
node1723	0.33	0.34	0.33
node1724	0.21	0.59	0.21
node1725	0.23	0.55	0.23
node1726	0.24	0.52	0.24
node1727	0.26	0.49	0.26
node1728	0.27	0.47	0.27
node1729	0.28	0.45	0.28
node1730	0.33	0.35	0.33
node1731	0.18	0.64	0.18
node1732	0.15	0.71	0.15
node1733	0.19	0.62	0.19
node1734	0.32	0.36	0.32
node1735	0.1	0.8	0.1
node1736	0.06	0.89	0.06
node1737	0.28	0.45	0.28
node1738	0.32	0.36	0.32
node1739	0.23	0.59	0.18
node1740	0.22	0.61	0.17
node1741	0.18	0.68	0.14
node1742	0.32	0.36	0.32
node1743	0.33	0.34	0.33
node1744	0.12	0.77	0.1
node1745	0.07	0.87	0.06
node1746	0.33	0.35	0.33
node1747	0.24	0.58	0.18
node1748	0.31	0.41	0.29
node1749	0.33	0.34	0.33
node1750	0.25	0.55	0.19
node1751	0.27	0.53	0.2
node1752	0.29	0.51	0.21
node1753	0.3	0.49	0.21
node1754	0.3	0.48	0.22
node1755	0.31	0.46	0.23
node1756	0.31	0.46	0.23
node1757	0.32	0.38	0.29
node1758	0.46	0.32	0.22
node1759	0.34	0.33	0.33
node1760	0.66	0.19	0.15
node1761	0.35	0.33	0.32
node1762	0.33	0.33	0.33
node1763	0.31	0.42	0.27
node1764	0.32	0.38	0.3
node1765	0.33	0.34	0.33
node1766	0.33	0.34	0.33
node1767	0.33	0.34	0.33
node1768	0.33	0.33	0.33
node1769	0.33	0.33	0.33
node1770	0.33	0.33	0.33
node1771	0.33	0.33	0.33
node1772	0.33	0.33	0.33
node1773	0.33	0.33	0.33
node1774	0.33	0.33	0.33
node1775	0.33	0.33	0.33
node1776	0.33	0.33	0.33
node1777	0.33	0.33	0.33
node1778	0.33	0.33	0.33
node1779	0.33	0.33	0.33
node1780	0.33	0.33	0.33
node1781	0.33	0.33	0.33
node1782	0.33	0.33	0.33
node1783	0.33	0.33	0.33
node1784	0.33	0.33	0.33
node1785	0.33	0.33	0.33
node1786	0.33	0.33	0.33
node1787	0.33	0.33	0.33
node1788	0.33	0.33	0.33
node1789	0.33	0.33	0.33
node1790	0.33	0.33	0.33
node1791	0.33	0.33	0.33
node1792	0.33	0.33	0.33
node1793	0.33	0.33	0.33
node1794	0.33	0.33	0.33
node1795	0.33	0.33	0.33
node1796	0.33	0.33	0.33
node1797	0.33	0.33	0.33
node1798	0.33	0.33	0.33
node1799	0.33	0.33	0.33
node1800	0.33	0.33	0.33
node1801	0.33	0.33	0.33
node1802	0.33	0.33	0.33
node1803	0.33	0.33	0.33
node1804	0.33	0.33	0.33
node1805	0.33	0.33	0.33
node1806	0.33	0.33	0.33
node1807	0.33	0.33	0.33
node1808	0.33	0.33	0.33
node1809	0.33	0.33	0.33
node1810	0.33	0.33	0.33
node1811	0.33	0.33	0.33
node1812	0.33	0.33	0.33
node1813	0.33	0.33	0.33
node1814	0.33	0.33	0.33
node1815	0.33	0.33	0.33
node1816	0.33	0.33	0.33
node1817	0.33	0.33	0.33
node1818	0.33	0.33	0.33
node1819	0.33	0.33	0.33
node1820	0.33	0.33	0.33
node1821	0.33	0.33	0.33
node1822	0.33	0.33	0.33
node1823	0.33	0.33	0.33
node1824	0.33	0.33	0.33
node1825	0.33	0.33	0.33
node1826	0.33	0.33	0.33
node1827	0.33	0.33	0.33
node1828	0.33	0.33	0.33
node1829	0.33	0.33	0.33
node1830	0.33	0.33	0.33
node1831	0.33	0.33	0.33
node1832	0.33	0.33	0.33
node1833	0.33	0.33	0.33
node1834	0.33	0.33	0.33
node1835	0.33	0.33	0.33
node1836	0.33	0.33	0.33
node1837	0.33	0.33	0.33
node1838	0.33	0.33	0.33
node1839	0.33	0.33	0.33
node1840	0.33	0.33	0.33
node1841	0.33	0.33	0.33
node1842	0.33	0.33	0.33
node1843	0.33	0.33	0.33
node1844	0.33	0.33	0.33
node1845	0.33	0.33	0.33
node1846	0.33	0.33	0.33
node1847	0.33	0.33	0.33
node1848	0.33	0.33	0.33
node1849	0.33	0.33	0.33
node1850	0.33	0.33	0.33
node1851	0.33	0.33	0.33
node1852	0.33	0.33	0.33
node1853	0.33	0.33	0.33
node1854	0.33	0.33	0.33
node1855	0.33	0.33	0.33
node1856	0.33	0.33	0.33
node1857	0.33	0.33	0.33
node1858	0.33	0.33	0.33
node1859	0.33	0.33	0.33
node1860	0.33	0.33	0.33
node1861	0.33	0.33	0.33
node1862	0.33	0.33	0.33
node1863	0.33	0.33	0.33
node1864	0.33	0.33	0.33
node1865	0.33	0.33	0.33
node1866	0.33	0.33	0.33
node1867	0.33	0.33	0.33
node1868	0.33	0.33	0.33
node1869	0.33	0.33	0.33
node1870	0.33	0.33	0.33
node1871	0.33	0.33	0.33
node1872	0.33	0.33	0.33
node1873	0.33	0.33	0.33
node1874	0.33	0.33	0.33
node1875	0.33	0.33	0.33
node1876	0.33	0.33	0.33
node1877	0.33	0.33	0.33
node1878	0.33	0.33	0.33
node1879	0.33	0.33	0.33
node1880	0.33	0.33	0.33
node1881	0.33	0.33	0.33
node1882	0.33	0.33	0.33
node1883	0.33	0.33	0.33
node1884	0.33	0.33	0.33
node1885	0.33	0.33	0.33
node1886	0.33	0.33	0.33
node1887	0.33	0.33	0.33
node1888	0.33	0.33	0.33
node1889	0.33	0.33	0.33
node1890	0.33	0.33	0.33
node1891	0.33	0.33	0.33
node1892	0.33	0.33	0.33
node1893	0.33	0.33	0.33
node1894	0.33	0.33	0.33
node1895	0.33	0.33	0.33
node1896	0.33	0.33	0.33
node1897	0.33	0.33	0.33
node1898	0.33	0.33	0.33
node1899	0.33	0.33	0.33
node1900	0.33	0.33	0.33
node1901	0.33	0.33	0.33
node1902	0.33	0.33	0.33
node1903	0.33	0.33	0.33
node1904	0.33	0.33	0.33
node1905	0.33	0.33	0.33
node1906	0.33	0.33	0.33
node1907	0.33	0.33	0.33
node1908	0.33	0.33	0.33
node1909	0.33	0.33	0.33
node1910	0.33	0.33	0.33
node1911	0.33	0.33	0.33
node1912	0.33	0.33	0.33
node1913	0.33	0.33	0.33
node1914	0.33	0.33	0.33
node1915	0.33	0.33	0.33
node1916	0.33	0.33	0.33
node1917	0.33	0.33	0.33
node1918	0.33	0.33	0.33
node1919	0.33	0.33	0.33
node1920	0.33	0.33	0.33
node1921	0.33	0.33	0.33
node1922	0.33	0.33	0.33
node1923	0.33	0.33	0.33
node1924	0.33	0.33	0.33
node1925	0.33	0.33	0.33
node1926	0.33	0.33	0.33
node1927	0.33	0.33	0.33
node1928	0.33	0.33	0.33
node1929	0.33	0.33	0.33
node1930	0.33	0.33	0.33
node1931	0.33	0.33	0.33
node1932	0.33	0.33	0.33
node1933	0.33	0.33	0.33
node1934	0.33	0.33	0.33
node1935	0.33	0.33	0.33
node1936	0.33	0.33	0.33
node1937	0.33	0.33	0.33
node1938	0.33	0.33	0.33
node1939	0.33	0.33	0.33
node1940	0.33	0.33	0.33
node1941	0.33	0.33	0.33
node1942	0.33	0.33	0.33
node1943	0.33	0.33	0.33
node1944	0.33	0.33	0.33
node1945	0.33	0.33	0.33
node1946	0.33	0.33	0.33
node1947	0.33	0.33	0.33
node1948	0.33	0.33	0.33
node1949	0.33	0.33	0.33
node1950	0.33	0.33	0.33
node1951	0.33	0.33	0.33
node1952	0.33	0.33	0.33
node1953	0.33	0.33	0.33
node1954	0.33	0.33	0.33
node1955	0.33	0.33	0.33
node1956	0.33	0.33	0.33
node1957	0.33	0.33	0.33
node1958	0.33	0.33	0.33
node1959	0.33	0.33	0.33
node1960	0.33	0.33	0.33
node1961	0.33	0.33	0.33
node1962	0.33	0.33	0.33
node1963	0.33	0.33	0.33
node1964	0.33	0.33	0.33
node1965	0.33	0.33	0.33
node1966	0.33	0.33	0.33
node1967	0.33	0.33	0.33
node1968	0.33	0.33	0.33
node1969	0.33	0.33	0.33
node1970	0.33	0.33	0.33
node1971	0.33	0.33	0.33
node1972	0.33	0.33	0.33
node1973	0.33	0.33	0.33
node1974	0.33	0.33	0.33
node1975	0.33	0.33	0.33
node1976	0.33	0.33	0.33
node1977	0.33	0.33	0.33
node1978	0.33	0.33	0.33
node1979	0.33	0.33	0.33
node1980	0.33	0.33	0.33
node1981	0.33	0.33	0.33
node1982	0.33	0.33	0.33
node1983	0.33	0.33	0.33
node1984	0.33	0.33	0.33
node1985	0.33	0.33	0.33
node1986	0.33	0.33	0.33
node1987	0.33	0.33	0.33
node1988	0.33	0.33	0.33
node1989	0.33	0.33	0.33
node1990	0.33	0.33	0.33
node1991	0.33	0.33	0.33
node1992	0.33	0.33	0.33
node1993	0.33	0.33	0.33
node1994	0.33	0.33	0.33
node1995	0.33	0.33	0.33
node1996	0.33	0.33	0.33
node1997	0.33	0.33	0.33
node1998	0.33	0.33	0.33
node1999	0.33	0.33	0.33
node2000	0.33	0.33	0.33
node2001	0.33	0.33	0.33
node2002	0.33	0.33	0.33
node2003	0.33	0.33	0.33
node2004	0.33	0.33	0.33
node2005	0.33	0.33	0.33
node2006	0.33	0.33	0.33
node2007	0.33	0.33	0.33
node2008	0.33	0.33	0.33
node2009	0.33	0.33	0.33
node2010	0.33	0.33	0.33
node2011	0.33	0.33	0.33
node2012	0.33	0.33	0.33
node2013	0.33	0.33	0.33
node2014	0.33	0.33	0.33
node2015	0.33	0.33	0.33
node2016	0.33	0.33	0.33
node2017	0.33	0.33	0.33
node2018	0.33	0.33	0.33
node2019	0.33	0.33	0.33
node2020	0.33	0.33	0.33
node2021	0.33	0.33	0.33
node2022	0.33	0.33	0.33
node2023	0.33	0.33	0.33
node2024	0.33	0.33	0.33
node2025	0.33	0.33	0.33
node2026	0.33	0.33	0.33
node2027	0.33	0.33	0.33
node2028	0.33	0.33	0.33
node2029	0.33	0.33	0.33
node2030	0.33	0.33	0.33
node2031	0.33	0.33	0.33
node2032	0.33	0.33	0.33
node2033	0.33	0.33	0.33
node2034	0.33	0.33	0.33
node2035	0.33	0.33	0.33
node2036	0.33	0.33	0.33
node2037	0.33	0.33	0.33
node2038	0.33	0.33	0.33
node2039	0.33	0.33	0.33
node2040	0.33	0.33	0.33
node2041	0.33	0.34	0.33
node2042	0.31	0.38	0.31
node2043	0.25	0.51	0.25
node2044	0.33	0.33	0.33
node2045	0.33	0.34	0.33
node2046	0.32	0.37	0.32
node2047	0.33	0.33	0.33
node2048	0.33	0.33	0.33
node2049	0.33	0.33	0.33
