# Supplementary material for: Deep reptilian evolutionary roots of a major avian respiratory adaptation
Source: Commun Biol. 2023 Jan 17;6:3. doi: 10.1038/s42003-022-04301-z (PMC9845227; doi:10.1038/s42003-022-04301-z)
Supplement: Supplementary file 4 — Supplementary Data [file 42003_2022_4301_MOESM4_ESM.zip › Supplementary Data/ASR_results/Maximum_likelihood_ASR/ML_ac_br1.csv]

Node_num	state_0	state_1	state_2
1026	0.96	0.04	0.00
1027	0.92	0.07	0.00
1028	0.92	0.08	0.00
1029	0.88	0.09	0.02
1030	0.85	0.11	0.04
1031	0.82	0.12	0.06
1032	0.92	0.08	0.00
1033	0.88	0.10	0.02
1034	0.91	0.08	0.00
1035	0.96	0.04	0.00
1036	0.92	0.06	0.02
1037	0.74	0.24	0.01
1038	0.72	0.25	0.03
1039	0.58	0.41	0.02
1040	0.56	0.40	0.04
1041	0.55	0.40	0.05
1042	0.53	0.39	0.07
1043	0.52	0.39	0.09
1044	0.51	0.39	0.10
1045	0.50	0.38	0.11
1046	0.51	0.39	0.10
1047	0.41	0.57	0.01
1048	0.41	0.57	0.02
1049	0.40	0.56	0.04
1050	0.40	0.54	0.06
1051	0.40	0.57	0.03
1052	0.40	0.56	0.04
1053	0.40	0.54	0.06
1054	0.40	0.57	0.03
1055	0.45	0.51	0.04
1056	0.44	0.50	0.06
1057	0.43	0.49	0.07
1058	0.43	0.48	0.09
1059	0.42	0.48	0.10
1060	0.49	0.46	0.05
1061	0.54	0.41	0.05
1062	0.58	0.36	0.05
1063	0.57	0.36	0.07
1064	0.55	0.36	0.09
1065	0.54	0.36	0.10
1066	0.53	0.36	0.11
1067	0.63	0.31	0.05
1068	0.61	0.31	0.07
1069	0.68	0.27	0.05
1070	0.66	0.27	0.07
1071	0.73	0.22	0.05
1072	0.71	0.22	0.07
1073	0.69	0.23	0.08
1074	0.67	0.24	0.10
1075	0.69	0.23	0.08
1076	0.67	0.24	0.10
1077	0.79	0.17	0.04
1078	0.84	0.12	0.03
1079	0.90	0.08	0.02
1080	0.96	0.03	0.01
1081	0.95	0.04	0.02
1082	0.93	0.05	0.02
1083	0.91	0.06	0.03
1084	0.90	0.06	0.04
1085	0.87	0.08	0.05
1086	0.89	0.07	0.04
1087	0.88	0.08	0.05
1088	0.85	0.09	0.06
1089	0.87	0.08	0.05
1090	0.86	0.09	0.05
1091	0.86	0.09	0.05
1092	0.83	0.10	0.07
1093	0.86	0.09	0.05
1094	0.82	0.11	0.07
1095	0.85	0.10	0.05
1096	0.85	0.10	0.05
1097	0.82	0.11	0.07
1098	0.79	0.12	0.08
1099	0.86	0.10	0.05
1100	0.86	0.10	0.04
1101	0.83	0.11	0.06
1102	0.86	0.10	0.04
1103	0.87	0.10	0.03
1104	0.84	0.11	0.05
1105	0.81	0.13	0.07
1106	0.78	0.14	0.08
1107	0.81	0.13	0.07
1108	0.78	0.14	0.08
1109	0.88	0.10	0.02
1110	0.85	0.11	0.04
1111	0.82	0.12	0.06
1112	0.89	0.10	0.02
1113	0.94	0.05	0.01
1114	0.77	0.20	0.03
1115	0.65	0.31	0.04
1116	0.54	0.42	0.04
1117	0.43	0.53	0.04
1118	0.32	0.64	0.04
1119	0.21	0.76	0.03
1120	0.11	0.88	0.02
1121	0.12	0.84	0.04
1122	0.13	0.81	0.05
1123	0.13	0.81	0.05
1124	0.14	0.79	0.07
1125	0.22	0.73	0.05
1126	0.23	0.71	0.07
1127	0.23	0.69	0.08
1128	0.24	0.66	0.10
1129	0.32	0.62	0.06
1130	0.32	0.61	0.07
1131	0.32	0.59	0.09
1132	0.32	0.57	0.10
1133	0.32	0.57	0.10
1134	0.32	0.56	0.12
1135	0.32	0.55	0.13
1136	0.32	0.53	0.14
1137	0.32	0.52	0.15
1138	0.32	0.51	0.16
1139	0.32	0.53	0.14
1140	0.32	0.52	0.15
1141	0.32	0.51	0.16
1142	0.33	0.50	0.17
1143	0.74	0.21	0.05
1144	0.72	0.22	0.06
1145	0.72	0.22	0.06
1146	0.70	0.22	0.08
1147	0.67	0.23	0.10
1148	0.65	0.24	0.11
1149	0.63	0.24	0.12
1150	0.62	0.25	0.14
1151	0.60	0.25	0.15
1152	0.58	0.26	0.16
1153	0.57	0.26	0.17
1154	0.56	0.27	0.18
1155	0.54	0.27	0.19
1156	0.58	0.26	0.16
1157	0.67	0.23	0.10
1158	0.65	0.24	0.11
1159	0.63	0.24	0.12
1160	0.62	0.25	0.14
1161	0.62	0.25	0.14
1162	0.63	0.24	0.12
1163	0.62	0.25	0.14
1164	0.62	0.25	0.14
1165	0.60	0.25	0.15
1166	0.58	0.26	0.16
1167	0.57	0.26	0.17
1168	0.56	0.27	0.18
1169	0.54	0.27	0.19
1170	0.53	0.27	0.20
1171	0.52	0.28	0.20
1172	0.52	0.28	0.20
1173	0.53	0.27	0.20
1174	0.52	0.28	0.20
1175	0.51	0.28	0.21
1176	0.51	0.28	0.21
1177	0.50	0.28	0.22
1178	0.49	0.29	0.23
1179	0.56	0.27	0.18
1180	0.54	0.27	0.19
1181	0.53	0.27	0.20
1182	0.52	0.28	0.20
1183	0.51	0.28	0.21
1184	0.51	0.28	0.21
1185	0.50	0.28	0.22
1186	0.50	0.28	0.22
1187	0.52	0.28	0.20
1188	0.51	0.28	0.21
1189	0.50	0.28	0.22
1190	0.49	0.29	0.23
1191	0.48	0.29	0.23
1192	0.50	0.28	0.22
1193	0.49	0.29	0.23
1194	0.48	0.29	0.23
1195	0.51	0.28	0.21
1196	0.50	0.28	0.22
1197	0.49	0.29	0.23
1198	0.48	0.29	0.23
1199	0.47	0.29	0.24
1200	0.48	0.29	0.23
1201	0.47	0.29	0.24
1202	0.46	0.29	0.24
1203	0.47	0.29	0.24
1204	0.46	0.29	0.24
1205	0.35	0.61	0.04
1206	0.35	0.59	0.06
1207	0.35	0.57	0.08
1208	0.30	0.64	0.05
1209	0.30	0.62	0.07
1210	0.31	0.61	0.09
1211	0.31	0.59	0.10
1212	0.25	0.68	0.06
1213	0.20	0.72	0.07
1214	0.16	0.77	0.08
1215	0.17	0.74	0.09
1216	0.11	0.81	0.08
1217	0.12	0.78	0.09
1218	0.14	0.76	0.11
1219	0.15	0.73	0.12
1220	0.14	0.76	0.11
1221	0.15	0.73	0.12
1222	0.16	0.71	0.14
1223	0.16	0.71	0.14
1224	0.17	0.68	0.15
1225	0.15	0.73	0.12
1226	0.16	0.71	0.14
1227	0.17	0.68	0.15
1228	0.18	0.66	0.16
1229	0.17	0.68	0.15
1230	0.18	0.66	0.16
1231	0.19	0.64	0.17
1232	0.20	0.63	0.18
1233	0.06	0.86	0.08
1234	0.05	0.89	0.06
1235	0.03	0.92	0.04
1236	0.02	0.96	0.02
1237	0.05	0.89	0.06
1238	0.07	0.86	0.08
1239	0.08	0.82	0.09
1240	0.10	0.80	0.11
1241	0.11	0.77	0.12
1242	0.11	0.77	0.12
1243	0.07	0.86	0.08
1244	0.08	0.82	0.09
1245	0.08	0.82	0.09
1246	0.10	0.80	0.11
1247	0.11	0.77	0.12
1248	0.13	0.74	0.13
1249	0.14	0.72	0.14
1250	0.06	0.86	0.08
1251	0.08	0.83	0.09
1252	0.10	0.80	0.11
1253	0.08	0.83	0.09
1254	0.10	0.80	0.11
1255	0.11	0.77	0.12
1256	0.11	0.77	0.12
1257	0.06	0.82	0.12
1258	0.05	0.79	0.16
1259	0.04	0.75	0.21
1260	0.04	0.77	0.19
1261	0.06	0.74	0.20
1262	0.04	0.79	0.17
1263	0.06	0.76	0.18
1264	0.08	0.73	0.19
1265	0.09	0.71	0.20
1266	0.04	0.81	0.15
1267	0.04	0.83	0.13
1268	0.04	0.85	0.11
1269	0.03	0.88	0.09
1270	0.03	0.90	0.07
1271	0.02	0.93	0.05
1272	0.01	0.96	0.02
1273	0.00	1.00	0.00
1274	0.00	1.00	0.00
1275	0.00	1.00	0.00
1276	0.00	0.99	0.00
1277	0.00	1.00	0.00
1278	0.02	0.96	0.02
1279	0.04	0.58	0.38
1280	0.04	0.42	0.55
1281	0.02	0.25	0.72
1282	0.04	0.26	0.70
1283	0.06	0.26	0.68
1284	0.08	0.27	0.66
1285	0.08	0.27	0.66
1286	0.01	0.09	0.90
1287	0.00	0.09	0.91
1288	0.00	0.08	0.92
1289	0.02	0.20	0.78
1290	0.03	0.33	0.64
1291	0.03	0.46	0.51
1292	0.05	0.45	0.50
1293	0.07	0.44	0.49
1294	0.03	0.59	0.38
1295	0.03	0.72	0.25
1296	0.02	0.86	0.12
1297	0.01	0.07	0.93
1298	0.03	0.08	0.89
1299	0.04	0.10	0.86
1300	0.06	0.11	0.83
1301	0.08	0.12	0.80
1302	0.09	0.14	0.77
1303	0.09	0.14	0.77
1304	0.11	0.15	0.75
1305	0.12	0.16	0.72
1306	0.12	0.16	0.72
1307	0.13	0.17	0.70
1308	0.14	0.18	0.68
1309	0.00	0.04	0.96
1310	0.02	0.05	0.92
1311	0.04	0.07	0.89
1312	0.06	0.09	0.85
1313	0.08	0.10	0.82
1314	0.09	0.11	0.79
1315	0.11	0.13	0.77
1316	0.12	0.14	0.74
1317	0.13	0.15	0.72
1318	0.00	0.01	0.99
1319	0.00	0.01	0.99
1320	0.02	0.02	0.95
1321	0.00	0.00	1.00
1322	0.00	0.00	1.00
1323	0.00	0.00	1.00
1324	0.00	0.00	0.99
1325	0.00	0.00	0.99
1326	0.00	0.00	1.00
1327	0.00	0.00	1.00
1328	0.00	0.00	1.00
1329	0.00	0.01	0.99
1330	0.00	0.01	0.99
1331	0.02	0.03	0.95
1332	0.04	0.04	0.91
1333	0.06	0.06	0.88
1334	0.08	0.08	0.85
1335	0.04	0.04	0.91
1336	0.06	0.06	0.88
1337	0.08	0.08	0.85
1338	0.09	0.09	0.82
1339	0.11	0.11	0.79
1340	0.12	0.12	0.76
1341	0.00	0.01	0.99
1342	0.00	0.01	0.99
1343	0.02	0.03	0.95
1344	0.04	0.04	0.91
1345	0.06	0.06	0.88
1346	0.00	0.00	0.99
1347	0.00	0.00	1.00
1348	0.00	0.00	0.99
1349	0.00	0.00	0.99
1350	0.00	0.00	0.99
1351	0.00	0.00	0.99
1352	0.00	0.00	1.00
1353	0.02	0.02	0.95
1354	0.00	0.00	1.00
1355	0.00	0.00	0.99
1356	0.02	0.02	0.96
1357	0.04	0.04	0.92
1358	0.00	0.00	1.00
1359	0.02	0.02	0.96
1360	0.00	0.00	1.00
1361	0.00	0.00	1.00
1362	0.02	0.02	0.96
1363	0.04	0.04	0.92
1364	0.00	0.00	1.00
1365	0.00	0.00	1.00
1366	0.01	0.01	0.98
1367	0.03	0.03	0.94
1368	0.05	0.05	0.90
1369	0.06	0.07	0.87
1370	0.02	0.02	0.96
1371	0.04	0.04	0.93
1372	0.05	0.06	0.89
1373	0.07	0.07	0.86
1374	0.05	0.06	0.89
1375	0.07	0.07	0.86
1376	0.02	0.02	0.95
1377	0.03	0.03	0.94
1378	0.03	0.03	0.94
1379	0.03	0.04	0.93
1380	0.04	0.04	0.93
1381	0.04	0.04	0.92
1382	0.05	0.06	0.89
1383	0.07	0.07	0.86
1384	0.07	0.07	0.86
1385	0.09	0.09	0.82
1386	0.10	0.10	0.80
1387	0.12	0.12	0.77
1388	0.04	0.04	0.92
1389	0.04	0.04	0.93
1390	0.04	0.04	0.93
1391	0.03	0.03	0.93
1392	0.03	0.03	0.94
1393	0.03	0.03	0.95
1394	0.04	0.04	0.91
1395	0.02	0.02	0.96
1396	0.02	0.02	0.97
1397	0.01	0.01	0.98
1398	0.00	0.00	1.00
1399	0.00	0.00	1.00
1400	0.00	0.00	1.00
1401	0.02	0.00	0.98
1402	0.00	0.00	1.00
1403	0.28	0.71	0.02
1404	0.14	0.84	0.01
1405	0.01	0.99	0.00
1406	0.00	0.99	0.00
1407	0.01	0.99	0.00
1408	0.03	0.95	0.02
1409	0.01	0.99	0.00
1410	0.01	0.99	0.00
1411	0.00	0.99	0.00
1412	0.00	1.00	0.00
1413	0.00	1.00	0.00
1414	0.00	1.00	0.00
1415	0.02	0.96	0.02
1416	0.00	0.99	0.00
1417	0.01	0.99	0.01
1418	0.01	0.98	0.01
1419	0.01	0.98	0.01
1420	0.01	0.99	0.01
1421	0.01	0.99	0.01
1422	0.03	0.95	0.03
1423	0.00	0.99	0.00
1424	0.01	0.99	0.00
1425	0.00	0.99	0.00
1426	0.00	0.99	0.00
1427	0.01	0.99	0.00
1428	0.01	0.99	0.01
1429	0.03	0.95	0.03
1430	0.04	0.91	0.04
1431	0.01	0.99	0.01
1432	0.01	0.99	0.01
1433	0.01	0.99	0.01
1434	0.00	0.99	0.00
1435	0.02	0.95	0.02
1436	0.04	0.92	0.04
1437	0.04	0.92	0.04
1438	0.01	0.99	0.00
1439	0.03	0.95	0.02
1440	0.01	0.99	0.01
1441	0.01	0.98	0.01
1442	0.01	0.98	0.01
1443	0.03	0.94	0.03
1444	0.05	0.91	0.05
1445	0.06	0.87	0.06
1446	0.08	0.84	0.08
1447	0.09	0.81	0.09
1448	0.01	0.98	0.01
1449	0.01	0.99	0.01
1450	0.00	0.99	0.00
1451	0.02	0.95	0.02
1452	0.04	0.92	0.04
1453	0.00	1.00	0.00
1454	0.00	1.00	0.00
1455	0.02	0.96	0.02
1456	0.00	1.00	0.00
1457	0.00	1.00	0.00
1458	0.02	0.96	0.02
1459	0.04	0.92	0.04
1460	0.06	0.89	0.06
1461	0.04	0.92	0.04
1462	0.03	0.95	0.03
1463	0.04	0.91	0.04
1464	0.01	0.99	0.00
1465	0.01	0.99	0.00
1466	0.00	1.00	0.00
1467	0.00	1.00	0.00
1468	0.00	1.00	0.00
1469	0.00	1.00	0.00
1470	0.00	1.00	0.00
1471	0.00	1.00	0.00
1472	0.00	1.00	0.00
1473	0.00	1.00	0.00
1474	0.02	0.96	0.02
1475	0.04	0.92	0.04
1476	0.00	1.00	0.00
1477	0.02	0.96	0.02
1478	0.00	1.00	0.00
1479	0.02	0.96	0.02
1480	0.00	1.00	0.00
1481	0.02	0.96	0.02
1482	0.04	0.92	0.04
1483	0.02	0.96	0.02
1484	0.00	1.00	0.00
1485	0.00	0.99	0.00
1486	0.00	0.99	0.00
1487	0.00	0.99	0.00
1488	0.00	1.00	0.00
1489	0.00	0.99	0.00
1490	0.00	0.99	0.00
1491	0.00	0.99	0.00
1492	0.00	1.00	0.00
1493	0.02	0.95	0.02
1494	0.04	0.92	0.04
1495	0.06	0.88	0.06
1496	0.08	0.85	0.08
1497	0.01	0.99	0.00
1498	0.03	0.95	0.02
1499	0.05	0.91	0.04
1500	0.06	0.88	0.06
1501	0.01	0.98	0.00
1502	0.01	0.99	0.00
1503	0.15	0.84	0.01
1504	0.36	0.62	0.02
1505	0.36	0.60	0.04
1506	0.35	0.59	0.06
1507	0.57	0.41	0.02
1508	0.78	0.20	0.02
1509	0.75	0.21	0.03
1510	0.15	0.82	0.03
1511	0.16	0.80	0.04
1512	0.17	0.78	0.05
1513	0.16	0.79	0.05
1514	0.16	0.78	0.06
1515	0.17	0.77	0.07
1516	0.17	0.76	0.07
1517	0.18	0.73	0.09
1518	0.17	0.75	0.08
1519	0.17	0.75	0.09
1520	0.17	0.74	0.09
1521	0.17	0.74	0.10
1522	0.17	0.73	0.10
1523	0.18	0.71	0.11
1524	0.16	0.73	0.10
1525	0.17	0.71	0.12
1526	0.18	0.69	0.13
1527	0.19	0.67	0.14
1528	0.16	0.73	0.10
1529	0.16	0.74	0.10
1530	0.16	0.74	0.10
1531	0.17	0.71	0.12
1532	0.15	0.74	0.10
1533	0.15	0.75	0.10
1534	0.16	0.72	0.12
1535	0.15	0.76	0.10
1536	0.14	0.76	0.10
1537	0.15	0.74	0.11
1538	0.16	0.71	0.12
1539	0.17	0.69	0.14
1540	0.18	0.67	0.15
1541	0.19	0.65	0.16
1542	0.20	0.63	0.17
1543	0.14	0.77	0.09
1544	0.13	0.78	0.09
1545	0.12	0.80	0.08
1546	0.13	0.77	0.10
1547	0.11	0.81	0.07
1548	0.13	0.78	0.09
1549	0.11	0.83	0.07
1550	0.10	0.84	0.06
1551	0.09	0.86	0.05
1552	0.08	0.89	0.04
1553	0.07	0.91	0.03
1554	0.05	0.93	0.01
1555	0.03	0.97	0.01
1556	0.05	0.93	0.03
1557	0.09	0.89	0.02
1558	0.10	0.86	0.04
1559	0.12	0.85	0.02
1560	0.14	0.82	0.04
1561	0.16	0.82	0.03
1562	0.19	0.78	0.03
1563	0.23	0.75	0.02
1564	0.26	0.72	0.02
1565	0.30	0.69	0.02
1566	0.30	0.69	0.01
1567	0.30	0.67	0.03
1568	0.30	0.65	0.05
1569	0.30	0.63	0.07
1570	0.31	0.61	0.08
1571	0.30	0.69	0.01
1572	0.20	0.79	0.01
1573	0.10	0.89	0.01
1574	0.00	1.00	0.00
1575	0.43	0.55	0.02
1576	0.43	0.54	0.04
1577	0.42	0.52	0.06
1578	0.42	0.51	0.07
1579	0.41	0.50	0.09
1580	0.57	0.41	0.02
1581	0.71	0.27	0.02
1582	0.85	0.13	0.01
1583	0.35	0.62	0.03
1584	0.35	0.60	0.05
1585	0.40	0.56	0.04
1586	0.40	0.55	0.06
1587	0.45	0.50	0.05
1588	0.51	0.44	0.05
1589	0.56	0.38	0.05
1590	0.62	0.33	0.05
1591	0.60	0.33	0.07
1592	0.59	0.33	0.09
1593	0.68	0.27	0.05
1594	0.74	0.22	0.05
1595	0.80	0.16	0.04
1596	0.86	0.11	0.03
1597	0.93	0.05	0.02
1598	0.55	0.38	0.07
1599	0.50	0.43	0.07
1600	0.08	0.87	0.04
1601	0.18	0.72	0.10
1602	0.19	0.70	0.12
1603	0.02	0.97	0.01
1604	0.03	0.95	0.02
1605	0.04	0.93	0.03
1606	0.05	0.92	0.03
1607	0.06	0.90	0.04
1608	0.07	0.89	0.04
1609	0.08	0.88	0.05
1610	0.08	0.87	0.05
1611	0.09	0.86	0.05
1612	0.09	0.85	0.05
1613	0.10	0.85	0.05
1614	0.10	0.84	0.05
1615	0.11	0.84	0.05
1616	0.11	0.84	0.05
1617	0.11	0.85	0.04
1618	0.12	0.85	0.04
1619	0.13	0.82	0.05
1620	0.12	0.85	0.03
1621	0.12	0.86	0.02
1622	0.12	0.87	0.01
1623	0.10	0.89	0.01
1624	0.11	0.86	0.03
1625	0.07	0.91	0.01
1626	0.05	0.94	0.01
1627	0.02	0.97	0.01
1628	0.17	0.81	0.01
1629	0.37	0.60	0.02
1630	0.58	0.40	0.02
1631	0.56	0.39	0.04
1632	0.79	0.20	0.02
1633	0.16	0.82	0.02
1634	0.17	0.79	0.04
1635	0.15	0.83	0.03
1636	0.14	0.83	0.03
1637	0.12	0.85	0.03
1638	0.11	0.86	0.03
1639	0.10	0.87	0.03
1640	0.11	0.84	0.05
1641	0.08	0.89	0.03
1642	0.07	0.91	0.03
1643	0.05	0.93	0.02
1644	0.04	0.95	0.02
1645	0.02	0.97	0.01
1646	0.00	1.00	0.00
1647	0.00	0.99	0.00
1648	0.02	0.95	0.02
1649	0.01	0.99	0.00
1650	0.01	0.99	0.00
1651	0.00	0.99	0.00
1652	0.00	0.99	0.00
1653	0.02	0.96	0.02
1654	0.16	0.80	0.04
1655	0.17	0.77	0.06
1656	0.18	0.74	0.08
1657	0.19	0.72	0.09
1658	0.20	0.70	0.11
1659	0.20	0.70	0.11
1660	0.21	0.67	0.12
1661	0.21	0.65	0.13
1662	0.22	0.63	0.14
1663	0.21	0.65	0.13
1664	0.22	0.63	0.14
1665	0.23	0.62	0.16
1666	0.22	0.63	0.14
1667	0.23	0.62	0.16
1668	0.23	0.60	0.17
1669	0.23	0.60	0.17
1670	0.24	0.58	0.18
1671	0.21	0.67	0.12
1672	0.21	0.65	0.13
1673	0.22	0.63	0.14
1674	0.04	0.93	0.03
1675	0.05	0.90	0.05
1676	0.07	0.86	0.07
1677	0.09	0.83	0.08
1678	0.10	0.80	0.10
1679	0.07	0.86	0.07
1680	0.09	0.83	0.08
1681	0.10	0.80	0.10
1682	0.11	0.78	0.11
1683	0.13	0.75	0.12
1684	0.14	0.72	0.14
1685	0.15	0.70	0.15
1686	0.16	0.68	0.16
1687	0.17	0.66	0.17
1688	0.16	0.68	0.16
1689	0.15	0.70	0.15
1690	0.16	0.68	0.16
1691	0.14	0.72	0.14
1692	0.02	0.96	0.02
1693	0.28	0.69	0.03
1694	0.28	0.66	0.05
1695	0.29	0.64	0.07
1696	0.29	0.63	0.08
1697	0.29	0.61	0.10
1698	0.29	0.59	0.11
1699	0.83	0.16	0.00
1700	0.77	0.21	0.02
1701	0.70	0.26	0.04
1702	0.64	0.31	0.05
1703	0.62	0.31	0.06
1704	0.61	0.31	0.08
1705	0.58	0.36	0.06
1706	0.57	0.36	0.07
1707	0.55	0.36	0.09
1708	0.53	0.41	0.06
1709	0.51	0.41	0.08
1710	0.50	0.40	0.09
1711	0.49	0.40	0.11
1712	0.48	0.39	0.12
1713	0.47	0.39	0.13
1714	0.47	0.46	0.07
1715	0.42	0.52	0.07
1716	0.36	0.57	0.07
1717	0.31	0.62	0.07
1718	0.31	0.61	0.08
1719	0.31	0.59	0.10
1720	0.31	0.58	0.11
1721	0.31	0.56	0.12
1722	0.32	0.55	0.14
1723	0.32	0.53	0.15
1724	0.26	0.68	0.06
1725	0.26	0.66	0.08
1726	0.27	0.64	0.09
1727	0.27	0.62	0.11
1728	0.27	0.61	0.12
1729	0.28	0.59	0.13
1730	0.28	0.57	0.14
1731	0.21	0.74	0.05
1732	0.15	0.80	0.04
1733	0.17	0.77	0.06
1734	0.18	0.75	0.08
1735	0.10	0.87	0.03
1736	0.05	0.93	0.02
1737	0.07	0.90	0.04
1738	0.08	0.86	0.05
1739	0.80	0.19	0.01
1740	0.77	0.22	0.01
1741	0.57	0.41	0.02
1742	0.56	0.40	0.04
1743	0.55	0.40	0.05
1744	0.38	0.60	0.02
1745	0.19	0.80	0.01
1746	0.20	0.77	0.03
1747	0.80	0.19	0.01
1748	0.77	0.20	0.03
1749	0.74	0.21	0.05
1750	0.83	0.16	0.01
1751	0.86	0.13	0.01
1752	0.88	0.11	0.01
1753	0.91	0.08	0.01
1754	0.87	0.10	0.03
1755	0.84	0.11	0.05
1756	0.81	0.12	0.07
1757	0.78	0.14	0.08
1758	0.94	0.05	0.01
1759	0.90	0.07	0.03
1760	0.97	0.03	0.01
1761	0.93	0.05	0.03
1762	0.89	0.06	0.04
1763	0.84	0.14	0.02
1764	0.82	0.15	0.03
1765	0.80	0.16	0.04
1766	0.78	0.17	0.05
1767	0.77	0.18	0.05
1768	0.76	0.19	0.06
1769	0.75	0.19	0.06
1770	0.72	0.20	0.08
1771	0.70	0.21	0.09
1772	0.68	0.22	0.11
1773	0.74	0.20	0.06
1774	0.73	0.21	0.06
1775	0.72	0.21	0.07
1776	0.71	0.22	0.06
1777	0.69	0.23	0.08
1778	0.71	0.23	0.06
1779	0.69	0.23	0.08
1780	0.67	0.24	0.09
1781	0.71	0.23	0.06
1782	0.68	0.24	0.08
1783	0.66	0.25	0.09
1784	0.70	0.24	0.06
1785	0.70	0.25	0.05
1786	0.70	0.25	0.04
1787	0.71	0.26	0.04
1788	0.68	0.26	0.05
1789	0.66	0.27	0.07
1790	0.71	0.26	0.03
1791	0.78	0.20	0.03
1792	0.85	0.13	0.02
1793	0.92	0.07	0.01
1794	0.82	0.14	0.04
1795	0.75	0.20	0.04
1796	0.58	0.38	0.04
1797	0.57	0.38	0.05
1798	0.46	0.51	0.04
1799	0.45	0.50	0.06
1800	0.44	0.49	0.07
1801	0.44	0.48	0.09
1802	0.43	0.47	0.10
1803	0.42	0.46	0.12
1804	0.42	0.45	0.13
1805	0.33	0.63	0.04
1806	0.21	0.76	0.03
1807	0.19	0.78	0.03
1808	0.16	0.81	0.03
1809	0.17	0.78	0.05
1810	0.18	0.75	0.07
1811	0.18	0.75	0.07
1812	0.19	0.73	0.08
1813	0.20	0.70	0.10
1814	0.20	0.70	0.10
1815	0.14	0.83	0.03
1816	0.11	0.86	0.03
1817	0.08	0.89	0.02
1818	0.06	0.93	0.02
1819	0.03	0.96	0.01
1820	0.10	0.86	0.04
1821	0.11	0.83	0.06
1822	0.12	0.80	0.08
1823	0.12	0.80	0.08
1824	0.14	0.77	0.09
1825	0.15	0.75	0.11
1826	0.15	0.75	0.11
1827	0.16	0.72	0.12
1828	0.17	0.70	0.13
1829	0.18	0.68	0.14
1830	0.19	0.66	0.15
1831	0.20	0.64	0.17
1832	0.21	0.62	0.18
1833	0.21	0.60	0.18
1834	0.22	0.59	0.19
1835	0.23	0.57	0.20
1836	0.23	0.56	0.21
1837	0.20	0.64	0.17
1838	0.21	0.62	0.18
1839	0.21	0.62	0.18
1840	0.21	0.60	0.18
1841	0.21	0.60	0.18
1842	0.22	0.59	0.19
1843	0.23	0.57	0.20
1844	0.23	0.56	0.21
1845	0.24	0.54	0.22
1846	0.19	0.77	0.03
1847	0.20	0.75	0.05
1848	0.21	0.72	0.07
1849	0.22	0.70	0.08
1850	0.22	0.68	0.10
1851	0.23	0.66	0.11
1852	0.24	0.64	0.12
1853	0.24	0.62	0.14
1854	0.25	0.60	0.15
1855	0.25	0.59	0.16
1856	0.25	0.59	0.16
1857	0.22	0.68	0.10
1858	0.23	0.66	0.11
1859	0.24	0.64	0.12
1860	0.24	0.62	0.14
1861	0.25	0.60	0.15
1862	0.24	0.64	0.12
1863	0.24	0.62	0.14
1864	0.24	0.62	0.14
1865	0.25	0.60	0.15
1866	0.17	0.79	0.03
1867	0.18	0.77	0.05
1868	0.19	0.74	0.07
1869	0.20	0.72	0.08
1870	0.15	0.81	0.03
1871	0.13	0.83	0.03
1872	0.14	0.81	0.05
1873	0.15	0.78	0.07
1874	0.17	0.75	0.08
1875	0.18	0.73	0.10
1876	0.18	0.70	0.11
1877	0.19	0.68	0.13
1878	0.18	0.70	0.11
1879	0.19	0.68	0.13
1880	0.20	0.66	0.14
1881	0.21	0.64	0.15
1882	0.22	0.62	0.16
1883	0.22	0.60	0.17
1884	0.23	0.59	0.18
1885	0.24	0.57	0.19
1886	0.22	0.62	0.16
1887	0.22	0.60	0.17
1888	0.23	0.59	0.18
1889	0.22	0.60	0.17
1890	0.23	0.59	0.18
1891	0.11	0.86	0.03
1892	0.12	0.83	0.05
1893	0.14	0.80	0.07
1894	0.15	0.77	0.08
1895	0.16	0.74	0.10
1896	0.14	0.80	0.07
1897	0.15	0.77	0.08
1898	0.15	0.77	0.08
1899	0.16	0.74	0.10
1900	0.17	0.72	0.11
1901	0.09	0.88	0.03
1902	0.07	0.91	0.02
1903	0.08	0.88	0.04
1904	0.10	0.84	0.06
1905	0.10	0.84	0.06
1906	0.11	0.81	0.08
1907	0.12	0.79	0.09
1908	0.14	0.76	0.11
1909	0.15	0.73	0.12
1910	0.15	0.73	0.12
1911	0.16	0.71	0.13
1912	0.14	0.76	0.11
1913	0.15	0.73	0.12
1914	0.16	0.71	0.13
1915	0.17	0.69	0.14
1916	0.16	0.71	0.13
1917	0.15	0.73	0.12
1918	0.04	0.94	0.02
1919	0.06	0.90	0.04
1920	0.08	0.87	0.05
1921	0.09	0.84	0.07
1922	0.09	0.84	0.07
1923	0.02	0.97	0.01
1924	0.02	0.97	0.01
1925	0.02	0.96	0.01
1926	0.04	0.93	0.03
1927	0.06	0.89	0.05
1928	0.02	0.96	0.02
1929	0.04	0.92	0.03
1930	0.06	0.89	0.05
1931	0.02	0.96	0.02
1932	0.02	0.96	0.02
1933	0.02	0.97	0.01
1934	0.01	0.97	0.01
1935	0.03	0.94	0.03
1936	0.05	0.90	0.05
1937	0.01	0.98	0.01
1938	0.01	0.98	0.01
1939	0.01	0.98	0.01
1940	0.03	0.94	0.03
1941	0.01	0.98	0.01
1942	0.01	0.99	0.01
1943	0.00	0.99	0.00
1944	0.00	1.00	0.00
1945	0.00	1.00	0.00
1946	0.01	0.97	0.01
1947	0.03	0.93	0.03
1948	0.05	0.90	0.05
1949	0.07	0.86	0.07
1950	0.02	0.96	0.02
1951	0.02	0.96	0.02
1952	0.02	0.95	0.02
1953	0.02	0.95	0.02
1954	0.04	0.92	0.04
1955	0.06	0.88	0.06
1956	0.08	0.85	0.08
1957	0.09	0.82	0.09
1958	0.02	0.95	0.02
1959	0.02	0.95	0.02
1960	0.04	0.92	0.04
1961	0.06	0.88	0.06
1962	0.08	0.85	0.08
1963	0.02	0.96	0.02
1964	0.04	0.92	0.04
1965	0.02	0.96	0.02
1966	0.04	0.92	0.04
1967	0.02	0.97	0.02
1968	0.01	0.98	0.01
1969	0.03	0.94	0.03
1970	0.05	0.90	0.05
1971	0.01	0.99	0.01
1972	0.03	0.95	0.03
1973	0.04	0.91	0.04
1974	0.02	0.98	0.01
1975	0.04	0.94	0.03
1976	0.05	0.90	0.05
1977	0.07	0.87	0.06
1978	0.01	0.98	0.01
1979	0.01	0.98	0.01
1980	0.03	0.94	0.03
1981	0.05	0.91	0.04
1982	0.01	0.98	0.01
1983	0.03	0.94	0.03
1984	0.05	0.91	0.05
1985	0.07	0.87	0.06
1986	0.08	0.84	0.08
1987	0.01	0.98	0.01
1988	0.03	0.94	0.03
1989	0.01	0.99	0.01
1990	0.00	0.99	0.00
1991	0.02	0.95	0.02
1992	0.04	0.92	0.04
1993	0.06	0.88	0.06
1994	0.06	0.88	0.06
1995	0.04	0.92	0.04
1996	0.06	0.88	0.06
1997	0.08	0.85	0.08
1998	0.06	0.88	0.06
1999	0.08	0.85	0.08
2000	0.09	0.82	0.09
2001	0.11	0.79	0.10
2002	0.12	0.76	0.12
2003	0.13	0.74	0.13
2004	0.14	0.71	0.14
2005	0.13	0.74	0.13
2006	0.14	0.71	0.14
2007	0.16	0.69	0.15
2008	0.16	0.69	0.15
2009	0.17	0.67	0.17
2010	0.18	0.65	0.18
2011	0.19	0.63	0.18
2012	0.02	0.97	0.01
2013	0.02	0.97	0.02
2014	0.04	0.93	0.03
2015	0.02	0.96	0.02
2016	0.02	0.95	0.02
2017	0.04	0.92	0.04
2018	0.06	0.88	0.06
2019	0.08	0.85	0.07
2020	0.09	0.82	0.09
2021	0.06	0.88	0.06
2022	0.08	0.85	0.07
2023	0.08	0.85	0.07
2024	0.09	0.82	0.09
2025	0.11	0.79	0.10
2026	0.12	0.76	0.12
2027	0.13	0.74	0.13
2028	0.03	0.95	0.02
2029	0.03	0.95	0.02
2030	0.04	0.91	0.04
2031	0.06	0.88	0.06
2032	0.08	0.85	0.08
2033	0.03	0.95	0.02
2034	0.04	0.92	0.04
2035	0.02	0.95	0.02
2036	0.02	0.96	0.02
2037	0.02	0.97	0.02
2038	0.01	0.97	0.01
2039	0.01	0.98	0.01
2040	0.00	1.00	0.00
2041	0.00	0.99	0.00
2042	0.00	0.99	0.00
2043	0.00	1.00	0.00
2044	0.00	0.99	0.00
2045	0.00	0.99	0.00
2046	0.00	1.00	0.00
2047	0.02	0.95	0.02
2048	0.04	0.92	0.04
2049	0.71	0.21	0.08
