# Supplementary material for: Deep reptilian evolutionary roots of a major avian respiratory adaptation
Source: Commun Biol. 2023 Jan 17;6:3. doi: 10.1038/s42003-022-04301-z (PMC9845227; doi:10.1038/s42003-022-04301-z)
Supplement: Supplementary file 4 — Supplementary Data [file 42003_2022_4301_MOESM4_ESM.zip › Supplementary Data/ASR_results/Maximum_likelihood_ASR/ML_ac_ts.csv]

Node_num	state_0	state_1	state_2
1026	0.27	0.60	0.14
1027	0.26	0.61	0.13
1028	0.33	0.46	0.21
1029	0.33	0.43	0.24
1030	0.33	0.41	0.26
1031	0.33	0.39	0.28
1032	0.34	0.44	0.21
1033	0.33	0.33	0.33
1034	0.35	0.43	0.22
1035	0.53	0.26	0.21
1036	0.34	0.33	0.33
1037	0.35	0.42	0.23
1038	0.34	0.36	0.30
1039	0.35	0.41	0.24
1040	0.35	0.40	0.25
1041	0.35	0.40	0.26
1042	0.35	0.39	0.26
1043	0.34	0.39	0.27
1044	0.34	0.38	0.27
1045	0.34	0.38	0.28
1046	0.34	0.34	0.32
1047	0.34	0.37	0.29
1048	0.34	0.36	0.30
1049	0.34	0.35	0.32
1050	0.33	0.34	0.33
1051	0.34	0.36	0.31
1052	0.33	0.34	0.32
1053	0.33	0.33	0.33
1054	0.34	0.35	0.31
1055	0.34	0.35	0.32
1056	0.34	0.34	0.32
1057	0.33	0.34	0.32
1058	0.33	0.34	0.33
1059	0.33	0.34	0.33
1060	0.34	0.35	0.32
1061	0.34	0.34	0.32
1062	0.33	0.34	0.32
1063	0.33	0.34	0.33
1064	0.33	0.34	0.33
1065	0.33	0.33	0.33
1066	0.33	0.33	0.33
1067	0.33	0.34	0.33
1068	0.33	0.33	0.33
1069	0.33	0.34	0.33
1070	0.33	0.33	0.33
1071	0.33	0.34	0.33
1072	0.33	0.34	0.33
1073	0.33	0.33	0.33
1074	0.33	0.33	0.33
1075	0.33	0.34	0.33
1076	0.33	0.33	0.33
1077	0.33	0.34	0.33
1078	0.33	0.33	0.33
1079	0.33	0.33	0.33
1080	0.33	0.33	0.33
1081	0.33	0.33	0.33
1082	0.33	0.33	0.33
1083	0.33	0.33	0.33
1084	0.33	0.33	0.33
1085	0.33	0.33	0.33
1086	0.33	0.33	0.33
1087	0.33	0.33	0.33
1088	0.33	0.33	0.33
1089	0.33	0.33	0.33
1090	0.33	0.33	0.33
1091	0.33	0.33	0.33
1092	0.33	0.33	0.33
1093	0.33	0.33	0.33
1094	0.33	0.33	0.33
1095	0.33	0.33	0.33
1096	0.33	0.33	0.33
1097	0.33	0.33	0.33
1098	0.33	0.33	0.33
1099	0.33	0.33	0.33
1100	0.33	0.33	0.33
1101	0.33	0.33	0.33
1102	0.33	0.33	0.33
1103	0.33	0.33	0.33
1104	0.33	0.33	0.33
1105	0.33	0.33	0.33
1106	0.33	0.33	0.33
1107	0.33	0.33	0.33
1108	0.33	0.33	0.33
1109	0.33	0.33	0.33
1110	0.33	0.33	0.33
1111	0.33	0.33	0.33
1112	0.33	0.33	0.33
1113	0.34	0.33	0.33
1114	0.33	0.33	0.33
1115	0.33	0.33	0.33
1116	0.33	0.33	0.33
1117	0.33	0.33	0.33
1118	0.33	0.33	0.33
1119	0.33	0.33	0.33
1120	0.32	0.35	0.32
1121	0.33	0.33	0.33
1122	0.33	0.33	0.33
1123	0.33	0.33	0.33
1124	0.33	0.33	0.33
1125	0.33	0.33	0.33
1126	0.33	0.33	0.33
1127	0.33	0.33	0.33
1128	0.33	0.33	0.33
1129	0.33	0.33	0.33
1130	0.33	0.33	0.33
1131	0.33	0.33	0.33
1132	0.33	0.33	0.33
1133	0.33	0.33	0.33
1134	0.33	0.33	0.33
1135	0.33	0.33	0.33
1136	0.33	0.33	0.33
1137	0.33	0.33	0.33
1138	0.33	0.33	0.33
1139	0.33	0.33	0.33
1140	0.33	0.33	0.33
1141	0.33	0.33	0.33
1142	0.33	0.33	0.33
1143	0.33	0.33	0.33
1144	0.33	0.33	0.33
1145	0.33	0.33	0.33
1146	0.33	0.33	0.33
1147	0.33	0.33	0.33
1148	0.33	0.33	0.33
1149	0.33	0.33	0.33
1150	0.33	0.33	0.33
1151	0.33	0.33	0.33
1152	0.33	0.33	0.33
1153	0.33	0.33	0.33
1154	0.33	0.33	0.33
1155	0.33	0.33	0.33
1156	0.33	0.33	0.33
1157	0.33	0.33	0.33
1158	0.33	0.33	0.33
1159	0.33	0.33	0.33
1160	0.33	0.33	0.33
1161	0.33	0.33	0.33
1162	0.33	0.33	0.33
1163	0.33	0.33	0.33
1164	0.33	0.33	0.33
1165	0.33	0.33	0.33
1166	0.33	0.33	0.33
1167	0.33	0.33	0.33
1168	0.33	0.33	0.33
1169	0.33	0.33	0.33
1170	0.33	0.33	0.33
1171	0.33	0.33	0.33
1172	0.33	0.33	0.33
1173	0.33	0.33	0.33
1174	0.33	0.33	0.33
1175	0.33	0.33	0.33
1176	0.33	0.33	0.33
1177	0.33	0.33	0.33
1178	0.33	0.33	0.33
1179	0.33	0.33	0.33
1180	0.33	0.33	0.33
1181	0.33	0.33	0.33
1182	0.33	0.33	0.33
1183	0.33	0.33	0.33
1184	0.33	0.33	0.33
1185	0.33	0.33	0.33
1186	0.33	0.33	0.33
1187	0.33	0.33	0.33
1188	0.33	0.33	0.33
1189	0.33	0.33	0.33
1190	0.33	0.33	0.33
1191	0.33	0.33	0.33
1192	0.33	0.33	0.33
1193	0.33	0.33	0.33
1194	0.33	0.33	0.33
1195	0.33	0.33	0.33
1196	0.33	0.33	0.33
1197	0.33	0.33	0.33
1198	0.33	0.33	0.33
1199	0.33	0.33	0.33
1200	0.33	0.33	0.33
1201	0.33	0.33	0.33
1202	0.33	0.33	0.33
1203	0.33	0.33	0.33
1204	0.33	0.33	0.33
1205	0.34	0.34	0.32
1206	0.33	0.34	0.33
1207	0.33	0.34	0.33
1208	0.33	0.33	0.33
1209	0.33	0.33	0.33
1210	0.33	0.33	0.33
1211	0.33	0.33	0.33
1212	0.33	0.33	0.33
1213	0.33	0.33	0.33
1214	0.33	0.33	0.33
1215	0.33	0.33	0.33
1216	0.33	0.33	0.33
1217	0.33	0.33	0.33
1218	0.33	0.33	0.33
1219	0.33	0.33	0.33
1220	0.33	0.33	0.33
1221	0.33	0.33	0.33
1222	0.33	0.33	0.33
1223	0.33	0.33	0.33
1224	0.33	0.33	0.33
1225	0.33	0.33	0.33
1226	0.33	0.33	0.33
1227	0.33	0.33	0.33
1228	0.33	0.33	0.33
1229	0.33	0.33	0.33
1230	0.33	0.33	0.33
1231	0.33	0.33	0.33
1232	0.33	0.33	0.33
1233	0.33	0.33	0.33
1234	0.33	0.34	0.33
1235	0.30	0.39	0.30
1236	0.23	0.53	0.23
1237	0.33	0.34	0.33
1238	0.33	0.33	0.33
1239	0.33	0.33	0.33
1240	0.33	0.33	0.33
1241	0.33	0.33	0.33
1242	0.33	0.33	0.33
1243	0.33	0.34	0.33
1244	0.33	0.33	0.33
1245	0.33	0.33	0.33
1246	0.33	0.33	0.33
1247	0.33	0.33	0.33
1248	0.33	0.33	0.33
1249	0.33	0.33	0.33
1250	0.33	0.33	0.33
1251	0.33	0.33	0.33
1252	0.33	0.33	0.33
1253	0.33	0.33	0.33
1254	0.33	0.33	0.33
1255	0.33	0.33	0.33
1256	0.33	0.33	0.33
1257	0.33	0.33	0.33
1258	0.33	0.33	0.33
1259	0.33	0.33	0.33
1260	0.33	0.33	0.33
1261	0.33	0.33	0.33
1262	0.33	0.33	0.33
1263	0.33	0.33	0.33
1264	0.33	0.33	0.33
1265	0.33	0.33	0.33
1266	0.33	0.33	0.33
1267	0.33	0.33	0.33
1268	0.33	0.33	0.33
1269	0.33	0.33	0.33
1270	0.33	0.33	0.33
1271	0.33	0.33	0.33
1272	0.33	0.33	0.33
1273	0.33	0.34	0.33
1274	0.31	0.39	0.31
1275	0.33	0.34	0.33
1276	0.33	0.35	0.33
1277	0.31	0.39	0.31
1278	0.33	0.35	0.33
1279	0.33	0.33	0.33
1280	0.33	0.33	0.33
1281	0.33	0.33	0.33
1282	0.33	0.33	0.33
1283	0.33	0.33	0.33
1284	0.33	0.33	0.33
1285	0.33	0.33	0.33
1286	0.33	0.33	0.33
1287	0.33	0.33	0.33
1288	0.31	0.31	0.38
1289	0.33	0.33	0.34
1290	0.33	0.33	0.34
1291	0.33	0.33	0.33
1292	0.33	0.33	0.33
1293	0.33	0.33	0.33
1294	0.33	0.33	0.33
1295	0.33	0.34	0.33
1296	0.31	0.37	0.31
1297	0.33	0.33	0.33
1298	0.33	0.33	0.33
1299	0.33	0.33	0.33
1300	0.33	0.33	0.33
1301	0.33	0.33	0.33
1302	0.33	0.33	0.33
1303	0.33	0.33	0.33
1304	0.33	0.33	0.33
1305	0.33	0.33	0.33
1306	0.33	0.33	0.33
1307	0.33	0.33	0.33
1308	0.33	0.33	0.33
1309	0.33	0.33	0.33
1310	0.33	0.33	0.33
1311	0.33	0.33	0.33
1312	0.33	0.33	0.33
1313	0.33	0.33	0.33
1314	0.33	0.33	0.33
1315	0.33	0.33	0.33
1316	0.33	0.33	0.33
1317	0.33	0.33	0.33
1318	0.33	0.33	0.33
1319	0.33	0.33	0.33
1320	0.33	0.33	0.33
1321	0.33	0.33	0.33
1322	0.32	0.32	0.36
1323	0.33	0.33	0.33
1324	0.33	0.33	0.33
1325	0.33	0.33	0.33
1326	0.33	0.33	0.35
1327	0.00	0.00	1.00
1328	0.00	0.00	1.00
1329	0.33	0.33	0.33
1330	0.33	0.33	0.33
1331	0.33	0.33	0.33
1332	0.33	0.33	0.33
1333	0.33	0.33	0.33
1334	0.33	0.33	0.33
1335	0.33	0.33	0.33
1336	0.33	0.33	0.33
1337	0.33	0.33	0.33
1338	0.33	0.33	0.33
1339	0.33	0.33	0.33
1340	0.33	0.33	0.33
1341	0.33	0.33	0.33
1342	0.33	0.33	0.33
1343	0.33	0.33	0.33
1344	0.33	0.33	0.33
1345	0.33	0.33	0.33
1346	0.33	0.33	0.33
1347	0.33	0.33	0.34
1348	0.33	0.33	0.35
1349	0.32	0.32	0.35
1350	0.32	0.32	0.37
1351	0.30	0.30	0.39
1352	0.16	0.16	0.69
1353	0.32	0.32	0.37
1354	0.23	0.23	0.54
1355	0.21	0.21	0.58
1356	0.33	0.33	0.35
1357	0.33	0.33	0.33
1358	0.18	0.18	0.64
1359	0.33	0.33	0.33
1360	0.15	0.15	0.70
1361	0.11	0.11	0.78
1362	0.33	0.33	0.33
1363	0.33	0.33	0.33
1364	0.06	0.06	0.88
1365	0.31	0.31	0.37
1366	0.33	0.33	0.33
1367	0.33	0.33	0.33
1368	0.33	0.33	0.33
1369	0.33	0.33	0.33
1370	0.33	0.33	0.33
1371	0.33	0.33	0.33
1372	0.33	0.33	0.33
1373	0.33	0.33	0.33
1374	0.33	0.33	0.33
1375	0.33	0.33	0.33
1376	0.33	0.33	0.33
1377	0.33	0.33	0.33
1378	0.33	0.33	0.33
1379	0.33	0.33	0.33
1380	0.33	0.33	0.33
1381	0.33	0.33	0.33
1382	0.33	0.33	0.33
1383	0.33	0.33	0.33
1384	0.33	0.33	0.33
1385	0.33	0.33	0.33
1386	0.33	0.33	0.33
1387	0.33	0.33	0.33
1388	0.33	0.33	0.33
1389	0.33	0.33	0.33
1390	0.33	0.33	0.33
1391	0.33	0.33	0.33
1392	0.33	0.33	0.33
1393	0.33	0.33	0.33
1394	0.33	0.33	0.33
1395	0.33	0.33	0.33
1396	0.33	0.33	0.33
1397	0.33	0.33	0.33
1398	0.33	0.33	0.34
1399	0.30	0.30	0.41
1400	0.33	0.33	0.33
1401	0.33	0.33	0.33
1402	0.33	0.33	0.34
1403	0.33	0.34	0.33
1404	0.33	0.33	0.33
1405	0.33	0.33	0.33
1406	0.33	0.33	0.33
1407	0.33	0.33	0.33
1408	0.33	0.33	0.33
1409	0.33	0.33	0.33
1410	0.33	0.33	0.33
1411	0.33	0.33	0.33
1412	0.33	0.33	0.33
1413	0.33	0.34	0.33
1414	0.31	0.39	0.31
1415	0.33	0.33	0.33
1416	0.33	0.33	0.33
1417	0.33	0.33	0.33
1418	0.33	0.34	0.33
1419	0.33	0.34	0.33
1420	0.32	0.36	0.32
1421	0.27	0.45	0.27
1422	0.29	0.42	0.29
1423	0.19	0.62	0.19
1424	0.33	0.33	0.33
1425	0.33	0.33	0.33
1426	0.33	0.33	0.33
1427	0.33	0.33	0.33
1428	0.33	0.33	0.33
1429	0.33	0.33	0.33
1430	0.33	0.33	0.33
1431	0.33	0.33	0.33
1432	0.33	0.33	0.33
1433	0.33	0.33	0.33
1434	0.33	0.33	0.33
1435	0.33	0.33	0.33
1436	0.33	0.33	0.33
1437	0.33	0.33	0.33
1438	0.33	0.33	0.33
1439	0.33	0.33	0.33
1440	0.33	0.33	0.33
1441	0.33	0.33	0.33
1442	0.33	0.33	0.33
1443	0.33	0.33	0.33
1444	0.33	0.33	0.33
1445	0.33	0.33	0.33
1446	0.33	0.33	0.33
1447	0.33	0.33	0.33
1448	0.33	0.33	0.33
1449	0.33	0.33	0.33
1450	0.33	0.34	0.33
1451	0.33	0.33	0.33
1452	0.33	0.33	0.33
1453	0.33	0.34	0.33
1454	0.31	0.38	0.31
1455	0.33	0.34	0.33
1456	0.33	0.35	0.33
1457	0.28	0.44	0.28
1458	0.33	0.34	0.33
1459	0.33	0.34	0.33
1460	0.33	0.33	0.33
1461	0.33	0.33	0.33
1462	0.33	0.33	0.33
1463	0.33	0.33	0.33
1464	0.33	0.33	0.33
1465	0.33	0.33	0.33
1466	0.33	0.33	0.33
1467	0.33	0.33	0.33
1468	0.33	0.33	0.33
1469	0.33	0.33	0.33
1470	0.33	0.33	0.33
1471	0.33	0.33	0.33
1472	0.33	0.33	0.33
1473	0.33	0.33	0.33
1474	0.33	0.33	0.33
1475	0.33	0.33	0.33
1476	0.33	0.33	0.33
1477	0.33	0.33	0.33
1478	0.30	0.41	0.30
1479	0.33	0.33	0.33
1480	0.22	0.55	0.22
1481	0.33	0.34	0.33
1482	0.33	0.33	0.33
1483	0.33	0.33	0.33
1484	0.33	0.33	0.33
1485	0.33	0.33	0.33
1486	0.33	0.33	0.33
1487	0.33	0.33	0.33
1488	0.33	0.33	0.33
1489	0.33	0.33	0.33
1490	0.33	0.33	0.33
1491	0.33	0.33	0.33
1492	0.33	0.33	0.33
1493	0.33	0.33	0.33
1494	0.33	0.33	0.33
1495	0.33	0.33	0.33
1496	0.33	0.33	0.33
1497	0.33	0.33	0.33
1498	0.33	0.33	0.33
1499	0.33	0.33	0.33
1500	0.33	0.33	0.33
1501	0.33	0.33	0.33
1502	0.33	0.34	0.33
1503	0.33	0.33	0.33
1504	0.33	0.33	0.33
1505	0.33	0.33	0.33
1506	0.33	0.33	0.33
1507	0.33	0.33	0.33
1508	0.34	0.33	0.33
1509	0.34	0.33	0.33
1510	0.33	0.33	0.33
1511	0.33	0.33	0.33
1512	0.33	0.33	0.33
1513	0.33	0.33	0.33
1514	0.33	0.33	0.33
1515	0.33	0.33	0.33
1516	0.33	0.33	0.33
1517	0.33	0.33	0.33
1518	0.33	0.33	0.33
1519	0.33	0.33	0.33
1520	0.33	0.33	0.33
1521	0.33	0.33	0.33
1522	0.33	0.33	0.33
1523	0.33	0.33	0.33
1524	0.33	0.33	0.33
1525	0.33	0.33	0.33
1526	0.33	0.33	0.33
1527	0.33	0.33	0.33
1528	0.33	0.33	0.33
1529	0.33	0.33	0.33
1530	0.33	0.33	0.33
1531	0.33	0.33	0.33
1532	0.33	0.33	0.33
1533	0.33	0.33	0.33
1534	0.33	0.33	0.33
1535	0.33	0.33	0.33
1536	0.33	0.33	0.33
1537	0.33	0.33	0.33
1538	0.33	0.33	0.33
1539	0.33	0.33	0.33
1540	0.33	0.33	0.33
1541	0.33	0.33	0.33
1542	0.33	0.33	0.33
1543	0.33	0.33	0.33
1544	0.33	0.33	0.33
1545	0.33	0.33	0.33
1546	0.33	0.33	0.33
1547	0.33	0.33	0.33
1548	0.33	0.33	0.33
1549	0.33	0.33	0.33
1550	0.33	0.34	0.33
1551	0.33	0.34	0.33
1552	0.33	0.34	0.33
1553	0.33	0.35	0.33
1554	0.32	0.35	0.32
1555	0.28	0.45	0.28
1556	0.33	0.34	0.33
1557	0.33	0.35	0.33
1558	0.33	0.33	0.33
1559	0.33	0.34	0.33
1560	0.33	0.34	0.33
1561	0.33	0.34	0.33
1562	0.34	0.34	0.33
1563	0.34	0.34	0.32
1564	0.34	0.34	0.32
1565	0.34	0.35	0.30
1566	0.28	0.55	0.16
1567	0.32	0.41	0.27
1568	0.32	0.40	0.28
1569	0.32	0.39	0.29
1570	0.32	0.39	0.29
1571	0.27	0.60	0.13
1572	0.19	0.70	0.11
1573	0.11	0.82	0.07
1574	0.03	0.95	0.02
1575	0.67	0.22	0.11
1576	0.61	0.24	0.15
1577	0.57	0.25	0.18
1578	0.40	0.31	0.29
1579	0.36	0.32	0.32
1580	0.74	0.17	0.09
1581	0.82	0.11	0.07
1582	0.90	0.06	0.04
1583	0.36	0.34	0.31
1584	0.34	0.33	0.33
1585	0.38	0.32	0.30
1586	0.34	0.33	0.33
1587	0.40	0.30	0.29
1588	0.50	0.25	0.25
1589	0.73	0.13	0.13
1590	0.78	0.11	0.11
1591	0.73	0.13	0.13
1592	0.69	0.16	0.16
1593	0.98	0.01	0.01
1594	0.99	0.01	0.01
1595	0.99	0.00	0.00
1596	0.99	0.00	0.00
1597	1.00	0.00	0.00
1598	0.64	0.18	0.18
1599	0.45	0.28	0.27
1600	0.33	0.33	0.33
1601	0.33	0.33	0.33
1602	0.33	0.33	0.33
1603	0.33	0.33	0.33
1604	0.33	0.33	0.33
1605	0.33	0.33	0.33
1606	0.33	0.33	0.33
1607	0.33	0.33	0.33
1608	0.33	0.33	0.33
1609	0.33	0.33	0.33
1610	0.33	0.33	0.33
1611	0.33	0.33	0.33
1612	0.33	0.33	0.33
1613	0.33	0.33	0.33
1614	0.33	0.33	0.33
1615	0.33	0.33	0.33
1616	0.33	0.33	0.33
1617	0.33	0.33	0.33
1618	0.33	0.33	0.33
1619	0.33	0.33	0.33
1620	0.33	0.33	0.33
1621	0.33	0.33	0.33
1622	0.33	0.33	0.33
1623	0.33	0.33	0.33
1624	0.33	0.33	0.33
1625	0.33	0.34	0.33
1626	0.33	0.34	0.33
1627	0.32	0.35	0.32
1628	0.33	0.33	0.33
1629	0.34	0.33	0.33
1630	0.36	0.32	0.32
1631	0.34	0.33	0.33
1632	0.42	0.29	0.29
1633	0.33	0.35	0.33
1634	0.33	0.34	0.33
1635	0.30	0.40	0.30
1636	0.11	0.78	0.11
1637	0.10	0.80	0.10
1638	0.09	0.82	0.09
1639	0.08	0.84	0.08
1640	0.13	0.74	0.13
1641	0.07	0.86	0.07
1642	0.06	0.89	0.06
1643	0.04	0.91	0.04
1644	0.03	0.94	0.03
1645	0.02	0.96	0.02
1646	0.00	0.99	0.00
1647	0.00	0.99	0.00
1648	0.02	0.95	0.02
1649	0.00	0.99	0.00
1650	0.00	0.99	0.00
1651	0.00	1.00	0.00
1652	0.00	1.00	0.00
1653	0.00	0.99	0.00
1654	0.31	0.38	0.31
1655	0.31	0.37	0.31
1656	0.32	0.37	0.32
1657	0.32	0.36	0.32
1658	0.33	0.34	0.33
1659	0.32	0.36	0.32
1660	0.32	0.35	0.32
1661	0.33	0.35	0.33
1662	0.33	0.34	0.33
1663	0.33	0.34	0.33
1664	0.33	0.34	0.33
1665	0.33	0.34	0.33
1666	0.33	0.34	0.33
1667	0.33	0.34	0.33
1668	0.33	0.33	0.33
1669	0.33	0.34	0.33
1670	0.33	0.34	0.33
1671	0.33	0.35	0.33
1672	0.33	0.34	0.33
1673	0.33	0.34	0.33
1674	0.33	0.33	0.33
1675	0.33	0.33	0.33
1676	0.33	0.33	0.33
1677	0.33	0.33	0.33
1678	0.33	0.33	0.33
1679	0.33	0.33	0.33
1680	0.33	0.33	0.33
1681	0.33	0.33	0.33
1682	0.33	0.33	0.33
1683	0.33	0.33	0.33
1684	0.33	0.33	0.33
1685	0.33	0.33	0.33
1686	0.33	0.33	0.33
1687	0.33	0.33	0.33
1688	0.33	0.33	0.33
1689	0.33	0.33	0.33
1690	0.33	0.33	0.33
1691	0.33	0.33	0.33
1692	0.33	0.33	0.33
1693	0.33	0.33	0.33
1694	0.33	0.33	0.33
1695	0.33	0.33	0.33
1696	0.33	0.33	0.33
1697	0.33	0.33	0.33
1698	0.33	0.33	0.33
1699	0.25	0.63	0.12
1700	0.30	0.44	0.27
1701	0.24	0.53	0.23
1702	0.23	0.55	0.22
1703	0.26	0.48	0.26
1704	0.29	0.43	0.28
1705	0.22	0.57	0.22
1706	0.25	0.49	0.25
1707	0.28	0.44	0.28
1708	0.21	0.59	0.21
1709	0.23	0.55	0.23
1710	0.24	0.51	0.24
1711	0.26	0.49	0.26
1712	0.27	0.46	0.27
1713	0.28	0.44	0.28
1714	0.20	0.61	0.19
1715	0.18	0.63	0.18
1716	0.17	0.66	0.17
1717	0.16	0.69	0.15
1718	0.18	0.65	0.18
1719	0.20	0.61	0.20
1720	0.21	0.58	0.21
1721	0.23	0.55	0.23
1722	0.29	0.41	0.29
1723	0.32	0.37	0.32
1724	0.14	0.72	0.14
1725	0.16	0.69	0.16
1726	0.17	0.66	0.17
1727	0.19	0.63	0.19
1728	0.20	0.60	0.20
1729	0.21	0.58	0.21
1730	0.30	0.40	0.30
1731	0.12	0.77	0.12
1732	0.09	0.82	0.09
1733	0.13	0.74	0.13
1734	0.28	0.43	0.28
1735	0.07	0.87	0.06
1736	0.03	0.93	0.03
1737	0.22	0.57	0.22
1738	0.28	0.44	0.28
1739	0.24	0.65	0.11
1740	0.23	0.67	0.10
1741	0.18	0.74	0.08
1742	0.30	0.41	0.28
1743	0.32	0.36	0.32
1744	0.12	0.82	0.06
1745	0.06	0.91	0.03
1746	0.30	0.41	0.29
1747	0.25	0.64	0.11
1748	0.29	0.48	0.22
1749	0.32	0.37	0.31
1750	0.27	0.61	0.11
1751	0.29	0.59	0.12
1752	0.31	0.56	0.13
1753	0.33	0.54	0.13
1754	0.33	0.53	0.14
1755	0.33	0.52	0.15
1756	0.33	0.51	0.15
1757	0.33	0.44	0.23
1758	0.54	0.33	0.14
1759	0.36	0.33	0.31
1760	0.74	0.17	0.09
1761	0.40	0.31	0.29
1762	0.34	0.33	0.33
1763	0.31	0.50	0.20
1764	0.32	0.44	0.25
1765	0.33	0.38	0.29
1766	0.33	0.37	0.31
1767	0.33	0.36	0.31
1768	0.33	0.35	0.32
1769	0.33	0.35	0.32
1770	0.33	0.34	0.33
1771	0.33	0.34	0.33
1772	0.33	0.34	0.33
1773	0.33	0.34	0.32
1774	0.33	0.34	0.33
1775	0.33	0.34	0.33
1776	0.33	0.34	0.33
1777	0.33	0.34	0.33
1778	0.33	0.34	0.33
1779	0.33	0.33	0.33
1780	0.33	0.33	0.33
1781	0.33	0.34	0.33
1782	0.33	0.34	0.33
1783	0.33	0.34	0.33
1784	0.33	0.34	0.33
1785	0.33	0.34	0.33
1786	0.33	0.34	0.33
1787	0.33	0.33	0.33
1788	0.33	0.33	0.33
1789	0.33	0.33	0.33
1790	0.33	0.33	0.33
1791	0.33	0.33	0.33
1792	0.33	0.33	0.33
1793	0.33	0.33	0.33
1794	0.33	0.33	0.33
1795	0.33	0.33	0.33
1796	0.33	0.33	0.33
1797	0.33	0.33	0.33
1798	0.33	0.33	0.33
1799	0.33	0.33	0.33
1800	0.33	0.33	0.33
1801	0.33	0.33	0.33
1802	0.33	0.33	0.33
1803	0.33	0.33	0.33
1804	0.33	0.33	0.33
1805	0.33	0.33	0.33
1806	0.33	0.33	0.33
1807	0.33	0.33	0.33
1808	0.33	0.33	0.33
1809	0.33	0.33	0.33
1810	0.33	0.33	0.33
1811	0.33	0.33	0.33
1812	0.33	0.33	0.33
1813	0.33	0.33	0.33
1814	0.33	0.33	0.33
1815	0.33	0.33	0.33
1816	0.33	0.33	0.33
1817	0.33	0.33	0.33
1818	0.33	0.33	0.33
1819	0.33	0.33	0.33
1820	0.33	0.33	0.33
1821	0.33	0.33	0.33
1822	0.33	0.33	0.33
1823	0.33	0.33	0.33
1824	0.33	0.33	0.33
1825	0.33	0.33	0.33
1826	0.33	0.33	0.33
1827	0.33	0.33	0.33
1828	0.33	0.33	0.33
1829	0.33	0.33	0.33
1830	0.33	0.33	0.33
1831	0.33	0.33	0.33
1832	0.33	0.33	0.33
1833	0.33	0.33	0.33
1834	0.33	0.33	0.33
1835	0.33	0.33	0.33
1836	0.33	0.33	0.33
1837	0.33	0.33	0.33
1838	0.33	0.33	0.33
1839	0.33	0.33	0.33
1840	0.33	0.33	0.33
1841	0.33	0.33	0.33
1842	0.33	0.33	0.33
1843	0.33	0.33	0.33
1844	0.33	0.33	0.33
1845	0.33	0.33	0.33
1846	0.33	0.33	0.33
1847	0.33	0.33	0.33
1848	0.33	0.33	0.33
1849	0.33	0.33	0.33
1850	0.33	0.33	0.33
1851	0.33	0.33	0.33
1852	0.33	0.33	0.33
1853	0.33	0.33	0.33
1854	0.33	0.33	0.33
1855	0.33	0.33	0.33
1856	0.33	0.33	0.33
1857	0.33	0.33	0.33
1858	0.33	0.33	0.33
1859	0.33	0.33	0.33
1860	0.33	0.33	0.33
1861	0.33	0.33	0.33
1862	0.33	0.33	0.33
1863	0.33	0.33	0.33
1864	0.33	0.33	0.33
1865	0.33	0.33	0.33
1866	0.33	0.33	0.33
1867	0.33	0.33	0.33
1868	0.33	0.33	0.33
1869	0.33	0.33	0.33
1870	0.33	0.33	0.33
1871	0.33	0.33	0.33
1872	0.33	0.33	0.33
1873	0.33	0.33	0.33
1874	0.33	0.33	0.33
1875	0.33	0.33	0.33
1876	0.33	0.33	0.33
1877	0.33	0.33	0.33
1878	0.33	0.33	0.33
1879	0.33	0.33	0.33
1880	0.33	0.33	0.33
1881	0.33	0.33	0.33
1882	0.33	0.33	0.33
1883	0.33	0.33	0.33
1884	0.33	0.33	0.33
1885	0.33	0.33	0.33
1886	0.33	0.33	0.33
1887	0.33	0.33	0.33
1888	0.33	0.33	0.33
1889	0.33	0.33	0.33
1890	0.33	0.33	0.33
1891	0.33	0.33	0.33
1892	0.33	0.33	0.33
1893	0.33	0.33	0.33
1894	0.33	0.33	0.33
1895	0.33	0.33	0.33
1896	0.33	0.33	0.33
1897	0.33	0.33	0.33
1898	0.33	0.33	0.33
1899	0.33	0.33	0.33
1900	0.33	0.33	0.33
1901	0.33	0.33	0.33
1902	0.33	0.33	0.33
1903	0.33	0.33	0.33
1904	0.33	0.33	0.33
1905	0.33	0.33	0.33
1906	0.33	0.33	0.33
1907	0.33	0.33	0.33
1908	0.33	0.33	0.33
1909	0.33	0.33	0.33
1910	0.33	0.33	0.33
1911	0.33	0.33	0.33
1912	0.33	0.33	0.33
1913	0.33	0.33	0.33
1914	0.33	0.33	0.33
1915	0.33	0.33	0.33
1916	0.33	0.33	0.33
1917	0.33	0.33	0.33
1918	0.33	0.33	0.33
1919	0.33	0.33	0.33
1920	0.33	0.33	0.33
1921	0.33	0.33	0.33
1922	0.33	0.33	0.33
1923	0.33	0.33	0.33
1924	0.33	0.33	0.33
1925	0.33	0.33	0.33
1926	0.33	0.33	0.33
1927	0.33	0.33	0.33
1928	0.33	0.33	0.33
1929	0.33	0.33	0.33
1930	0.33	0.33	0.33
1931	0.33	0.33	0.33
1932	0.33	0.33	0.33
1933	0.33	0.33	0.33
1934	0.33	0.33	0.33
1935	0.33	0.33	0.33
1936	0.33	0.33	0.33
1937	0.33	0.33	0.33
1938	0.33	0.33	0.33
1939	0.33	0.33	0.33
1940	0.33	0.33	0.33
1941	0.33	0.33	0.33
1942	0.33	0.33	0.33
1943	0.33	0.33	0.33
1944	0.33	0.34	0.33
1945	0.33	0.34	0.33
1946	0.33	0.33	0.33
1947	0.33	0.33	0.33
1948	0.33	0.33	0.33
1949	0.33	0.33	0.33
1950	0.33	0.33	0.33
1951	0.33	0.33	0.33
1952	0.33	0.33	0.33
1953	0.33	0.33	0.33
1954	0.33	0.33	0.33
1955	0.33	0.33	0.33
1956	0.33	0.33	0.33
1957	0.33	0.33	0.33
1958	0.33	0.33	0.33
1959	0.33	0.33	0.33
1960	0.33	0.33	0.33
1961	0.33	0.33	0.33
1962	0.33	0.33	0.33
1963	0.33	0.33	0.33
1964	0.33	0.33	0.33
1965	0.33	0.33	0.33
1966	0.33	0.33	0.33
1967	0.33	0.33	0.33
1968	0.33	0.33	0.33
1969	0.33	0.33	0.33
1970	0.33	0.33	0.33
1971	0.33	0.33	0.33
1972	0.33	0.33	0.33
1973	0.33	0.33	0.33
1974	0.33	0.33	0.33
1975	0.33	0.33	0.33
1976	0.33	0.33	0.33
1977	0.33	0.33	0.33
1978	0.33	0.33	0.33
1979	0.33	0.33	0.33
1980	0.33	0.33	0.33
1981	0.33	0.33	0.33
1982	0.33	0.33	0.33
1983	0.33	0.33	0.33
1984	0.33	0.33	0.33
1985	0.33	0.33	0.33
1986	0.33	0.33	0.33
1987	0.33	0.33	0.33
1988	0.33	0.33	0.33
1989	0.33	0.33	0.33
1990	0.33	0.33	0.33
1991	0.33	0.33	0.33
1992	0.33	0.33	0.33
1993	0.33	0.33	0.33
1994	0.33	0.33	0.33
1995	0.33	0.33	0.33
1996	0.33	0.33	0.33
1997	0.33	0.33	0.33
1998	0.33	0.33	0.33
1999	0.33	0.33	0.33
2000	0.33	0.33	0.33
2001	0.33	0.33	0.33
2002	0.33	0.33	0.33
2003	0.33	0.33	0.33
2004	0.33	0.33	0.33
2005	0.33	0.33	0.33
2006	0.33	0.33	0.33
2007	0.33	0.33	0.33
2008	0.33	0.33	0.33
2009	0.33	0.33	0.33
2010	0.33	0.33	0.33
2011	0.33	0.33	0.33
2012	0.33	0.33	0.33
2013	0.33	0.33	0.33
2014	0.33	0.33	0.33
2015	0.33	0.33	0.33
2016	0.33	0.33	0.33
2017	0.33	0.33	0.33
2018	0.33	0.33	0.33
2019	0.33	0.33	0.33
2020	0.33	0.33	0.33
2021	0.33	0.33	0.33
2022	0.33	0.33	0.33
2023	0.33	0.33	0.33
2024	0.33	0.33	0.33
2025	0.33	0.33	0.33
2026	0.33	0.33	0.33
2027	0.33	0.33	0.33
2028	0.33	0.33	0.33
2029	0.33	0.33	0.33
2030	0.33	0.33	0.33
2031	0.33	0.33	0.33
2032	0.33	0.33	0.33
2033	0.33	0.33	0.33
2034	0.33	0.33	0.33
2035	0.33	0.33	0.33
2036	0.33	0.33	0.33
2037	0.33	0.33	0.33
2038	0.33	0.33	0.33
2039	0.33	0.34	0.33
2040	0.33	0.34	0.33
2041	0.30	0.39	0.30
2042	0.27	0.47	0.27
2043	0.18	0.63	0.18
2044	0.33	0.34	0.33
2045	0.31	0.39	0.31
2046	0.27	0.45	0.27
2047	0.33	0.34	0.33
2048	0.33	0.33	0.33
2049	0.33	0.34	0.33
