# Supplementary material for: Deep reptilian evolutionary roots of a major avian respiratory adaptation
Source: Commun Biol. 2023 Jan 17;6:3. doi: 10.1038/s42003-022-04301-z (PMC9845227; doi:10.1038/s42003-022-04301-z)
Supplement: Supplementary file 4 — Supplementary Data [file 42003_2022_4301_MOESM4_ESM.zip › Supplementary Data/ASR_results/Maximum_likelihood_ASR/ML_pc_br1.csv]

Node_num	state_0	state_1	state_2
1026	0.51	0.49	0.00
1027	0.02	0.98	0.00
1028	0.02	0.98	0.00
1029	0.02	0.97	0.01
1030	0.02	0.97	0.01
1031	0.03	0.96	0.01
1032	0.01	0.99	0.00
1033	0.02	0.98	0.01
1034	0.01	0.99	0.00
1035	0.01	0.98	0.01
1036	0.02	0.97	0.01
1037	0.01	0.99	0.00
1038	0.01	0.98	0.01
1039	0.00	1.00	0.00
1040	0.01	0.99	0.01
1041	0.01	0.98	0.01
1042	0.02	0.97	0.01
1043	0.02	0.96	0.02
1044	0.03	0.95	0.02
1045	0.03	0.94	0.03
1046	0.03	0.95	0.02
1047	0.00	1.00	0.00
1048	0.00	1.00	0.00
1049	0.01	0.99	0.01
1050	0.01	0.98	0.01
1051	0.00	1.00	0.00
1052	0.01	0.99	0.01
1053	0.01	0.98	0.01
1054	0.00	1.00	0.00
1055	0.00	1.00	0.00
1056	0.01	0.99	0.01
1057	0.01	0.98	0.01
1058	0.02	0.97	0.02
1059	0.02	0.96	0.02
1060	0.00	1.00	0.00
1061	0.00	0.99	0.00
1062	0.00	0.99	0.00
1063	0.01	0.98	0.01
1064	0.01	0.97	0.01
1065	0.02	0.96	0.02
1066	0.02	0.95	0.02
1067	0.00	0.99	0.00
1068	0.01	0.98	0.01
1069	0.01	0.99	0.01
1070	0.01	0.98	0.01
1071	0.01	0.99	0.01
1072	0.01	0.98	0.01
1073	0.02	0.97	0.02
1074	0.02	0.96	0.02
1075	0.02	0.97	0.02
1076	0.02	0.96	0.02
1077	0.01	0.99	0.01
1078	0.01	0.99	0.01
1079	0.01	0.99	0.01
1080	0.01	0.98	0.01
1081	0.01	0.98	0.01
1082	0.01	0.98	0.01
1083	0.01	0.98	0.01
1084	0.01	0.98	0.01
1085	0.01	0.97	0.01
1086	0.01	0.98	0.01
1087	0.01	0.98	0.01
1088	0.01	0.97	0.01
1089	0.01	0.98	0.01
1090	0.01	0.98	0.01
1091	0.01	0.98	0.01
1092	0.01	0.97	0.01
1093	0.01	0.98	0.01
1094	0.01	0.97	0.01
1095	0.01	0.98	0.01
1096	0.01	0.98	0.01
1097	0.01	0.97	0.01
1098	0.02	0.96	0.02
1099	0.01	0.98	0.01
1100	0.01	0.98	0.01
1101	0.01	0.97	0.01
1102	0.01	0.98	0.01
1103	0.01	0.99	0.01
1104	0.01	0.98	0.01
1105	0.02	0.97	0.02
1106	0.02	0.96	0.02
1107	0.02	0.97	0.02
1108	0.02	0.96	0.02
1109	0.01	0.99	0.01
1110	0.01	0.98	0.01
1111	0.02	0.97	0.02
1112	0.01	0.99	0.01
1113	0.01	0.98	0.01
1114	0.01	0.99	0.01
1115	0.00	0.99	0.00
1116	0.00	0.99	0.00
1117	0.00	0.99	0.00
1118	0.00	0.99	0.00
1119	0.00	1.00	0.00
1120	0.00	1.00	0.00
1121	0.01	0.99	0.01
1122	0.01	0.98	0.01
1123	0.01	0.98	0.01
1124	0.02	0.97	0.02
1125	0.01	0.99	0.01
1126	0.01	0.98	0.01
1127	0.02	0.97	0.02
1128	0.02	0.96	0.02
1129	0.01	0.98	0.01
1130	0.01	0.98	0.01
1131	0.02	0.97	0.02
1132	0.02	0.96	0.02
1133	0.02	0.96	0.02
1134	0.03	0.95	0.03
1135	0.03	0.94	0.03
1136	0.04	0.93	0.04
1137	0.04	0.92	0.04
1138	0.04	0.91	0.04
1139	0.04	0.93	0.04
1140	0.04	0.92	0.04
1141	0.04	0.91	0.04
1142	0.05	0.90	0.05
1143	0.01	0.98	0.01
1144	0.02	0.97	0.02
1145	0.02	0.97	0.02
1146	0.02	0.96	0.02
1147	0.02	0.95	0.02
1148	0.03	0.94	0.03
1149	0.03	0.93	0.03
1150	0.04	0.92	0.04
1151	0.04	0.92	0.04
1152	0.05	0.91	0.05
1153	0.05	0.90	0.05
1154	0.06	0.89	0.06
1155	0.06	0.88	0.06
1156	0.05	0.91	0.05
1157	0.02	0.95	0.02
1158	0.03	0.94	0.03
1159	0.03	0.93	0.03
1160	0.04	0.92	0.04
1161	0.04	0.92	0.04
1162	0.03	0.93	0.03
1163	0.04	0.92	0.04
1164	0.04	0.92	0.04
1165	0.04	0.92	0.04
1166	0.05	0.91	0.05
1167	0.05	0.90	0.05
1168	0.06	0.89	0.06
1169	0.06	0.88	0.06
1170	0.06	0.87	0.06
1171	0.07	0.87	0.07
1172	0.07	0.87	0.07
1173	0.06	0.87	0.06
1174	0.07	0.87	0.07
1175	0.07	0.86	0.07
1176	0.07	0.86	0.07
1177	0.08	0.85	0.08
1178	0.08	0.84	0.08
1179	0.06	0.89	0.06
1180	0.06	0.88	0.06
1181	0.06	0.87	0.06
1182	0.07	0.87	0.07
1183	0.07	0.86	0.07
1184	0.07	0.86	0.07
1185	0.08	0.85	0.08
1186	0.08	0.85	0.08
1187	0.07	0.87	0.07
1188	0.07	0.86	0.07
1189	0.08	0.85	0.08
1190	0.08	0.84	0.08
1191	0.08	0.83	0.08
1192	0.08	0.85	0.08
1193	0.08	0.84	0.08
1194	0.08	0.83	0.08
1195	0.07	0.86	0.07
1196	0.08	0.85	0.08
1197	0.08	0.84	0.08
1198	0.08	0.83	0.08
1199	0.09	0.83	0.09
1200	0.08	0.83	0.08
1201	0.09	0.83	0.09
1202	0.09	0.82	0.09
1203	0.09	0.83	0.09
1204	0.09	0.82	0.09
1205	0.00	1.00	0.00
1206	0.01	0.99	0.01
1207	0.01	0.98	0.01
1208	0.00	1.00	0.00
1209	0.01	0.99	0.01
1210	0.01	0.98	0.01
1211	0.01	0.97	0.02
1212	0.00	1.00	0.00
1213	0.00	1.00	0.00
1214	0.00	1.00	0.00
1215	0.01	0.99	0.01
1216	0.00	1.00	0.00
1217	0.01	0.99	0.01
1218	0.01	0.98	0.01
1219	0.01	0.97	0.02
1220	0.01	0.98	0.01
1221	0.01	0.97	0.02
1222	0.02	0.96	0.02
1223	0.02	0.96	0.02
1224	0.02	0.95	0.03
1225	0.01	0.97	0.02
1226	0.02	0.96	0.02
1227	0.02	0.95	0.03
1228	0.03	0.94	0.03
1229	0.02	0.95	0.03
1230	0.03	0.94	0.03
1231	0.03	0.93	0.03
1232	0.04	0.92	0.04
1233	0.00	1.00	0.00
1234	0.00	1.00	0.00
1235	0.00	1.00	0.00
1236	0.00	1.00	0.00
1237	0.01	0.99	0.01
1238	0.01	0.98	0.01
1239	0.01	0.97	0.02
1240	0.02	0.96	0.02
1241	0.02	0.95	0.02
1242	0.02	0.95	0.02
1243	0.01	0.98	0.01
1244	0.01	0.97	0.02
1245	0.01	0.97	0.02
1246	0.02	0.96	0.02
1247	0.02	0.95	0.02
1248	0.03	0.94	0.03
1249	0.03	0.93	0.03
1250	0.01	0.99	0.01
1251	0.01	0.98	0.01
1252	0.01	0.97	0.02
1253	0.01	0.98	0.01
1254	0.01	0.97	0.02
1255	0.02	0.96	0.02
1256	0.02	0.96	0.02
1257	0.00	0.99	0.01
1258	0.00	0.98	0.02
1259	0.00	0.96	0.03
1260	0.00	0.97	0.03
1261	0.01	0.96	0.04
1262	0.00	0.97	0.03
1263	0.01	0.96	0.03
1264	0.01	0.95	0.04
1265	0.02	0.94	0.04
1266	0.00	0.97	0.02
1267	0.00	0.98	0.02
1268	0.00	0.98	0.02
1269	0.00	0.98	0.01
1270	0.00	0.99	0.01
1271	0.00	0.99	0.01
1272	0.00	1.00	0.00
1273	0.00	1.00	0.00
1274	0.00	1.00	0.00
1275	0.00	1.00	0.00
1276	0.00	1.00	0.00
1277	0.00	1.00	0.00
1278	0.01	0.99	0.01
1279	0.00	0.75	0.25
1280	0.00	0.53	0.47
1281	0.00	0.31	0.68
1282	0.01	0.31	0.68
1283	0.01	0.31	0.67
1284	0.02	0.31	0.67
1285	0.02	0.31	0.67
1286	0.00	0.10	0.90
1287	0.00	0.10	0.90
1288	0.00	0.09	0.91
1289	0.00	0.22	0.78
1290	0.01	0.35	0.64
1291	0.01	0.48	0.51
1292	0.01	0.48	0.51
1293	0.02	0.47	0.51
1294	0.01	0.61	0.38
1295	0.01	0.74	0.26
1296	0.00	0.87	0.13
1297	0.00	0.07	0.93
1298	0.01	0.07	0.92
1299	0.01	0.07	0.92
1300	0.02	0.08	0.91
1301	0.02	0.08	0.90
1302	0.02	0.08	0.89
1303	0.02	0.08	0.89
1304	0.03	0.09	0.88
1305	0.03	0.09	0.87
1306	0.03	0.09	0.87
1307	0.04	0.10	0.87
1308	0.04	0.10	0.86
1309	0.00	0.03	0.97
1310	0.01	0.04	0.96
1311	0.01	0.04	0.95
1312	0.02	0.05	0.94
1313	0.02	0.05	0.93
1314	0.02	0.05	0.92
1315	0.03	0.06	0.91
1316	0.03	0.06	0.90
1317	0.04	0.07	0.90
1318	0.00	0.00	1.00
1319	0.00	0.00	1.00
1320	0.00	0.01	0.99
1321	0.00	0.00	1.00
1322	0.00	0.00	1.00
1323	0.00	0.00	1.00
1324	0.00	0.00	1.00
1325	0.00	0.00	1.00
1326	0.00	0.00	1.00
1327	0.00	0.00	1.00
1328	0.00	0.00	1.00
1329	0.00	0.00	1.00
1330	0.00	0.00	1.00
1331	0.01	0.01	0.99
1332	0.01	0.01	0.98
1333	0.01	0.01	0.97
1334	0.02	0.02	0.96
1335	0.01	0.01	0.98
1336	0.01	0.01	0.97
1337	0.02	0.02	0.96
1338	0.02	0.02	0.95
1339	0.03	0.03	0.94
1340	0.03	0.03	0.93
1341	0.00	0.00	1.00
1342	0.00	0.00	1.00
1343	0.01	0.01	0.99
1344	0.01	0.01	0.98
1345	0.01	0.01	0.97
1346	0.00	0.00	1.00
1347	0.00	0.00	1.00
1348	0.00	0.00	1.00
1349	0.00	0.00	1.00
1350	0.00	0.00	1.00
1351	0.00	0.00	1.00
1352	0.00	0.00	1.00
1353	0.01	0.01	0.99
1354	0.00	0.00	1.00
1355	0.00	0.00	1.00
1356	0.01	0.01	0.99
1357	0.01	0.01	0.98
1358	0.00	0.00	1.00
1359	0.01	0.01	0.99
1360	0.00	0.00	1.00
1361	0.00	0.00	1.00
1362	0.00	0.00	0.99
1363	0.01	0.01	0.98
1364	0.00	0.00	1.00
1365	0.00	0.00	1.00
1366	0.00	0.00	1.00
1367	0.01	0.01	0.99
1368	0.01	0.01	0.98
1369	0.02	0.02	0.97
1370	0.00	0.00	1.00
1371	0.01	0.01	0.99
1372	0.01	0.01	0.98
1373	0.02	0.02	0.97
1374	0.01	0.01	0.98
1375	0.02	0.02	0.97
1376	0.00	0.00	1.00
1377	0.00	0.00	1.00
1378	0.00	0.00	1.00
1379	0.00	0.00	1.00
1380	0.00	0.00	1.00
1381	0.00	0.00	1.00
1382	0.01	0.01	0.99
1383	0.01	0.01	0.98
1384	0.01	0.01	0.98
1385	0.02	0.02	0.97
1386	0.02	0.02	0.96
1387	0.03	0.03	0.95
1388	0.00	0.00	1.00
1389	0.00	0.00	1.00
1390	0.00	0.00	1.00
1391	0.00	0.00	1.00
1392	0.00	0.00	1.00
1393	0.00	0.00	1.00
1394	0.01	0.01	0.99
1395	0.00	0.00	1.00
1396	0.00	0.00	1.00
1397	0.00	0.00	1.00
1398	0.00	0.00	1.00
1399	0.00	0.00	1.00
1400	0.00	0.00	1.00
1401	0.01	0.00	0.99
1402	0.00	0.00	1.00
1403	0.00	1.00	0.00
1404	0.00	1.00	0.00
1405	0.00	1.00	0.00
1406	0.00	1.00	0.00
1407	0.00	1.00	0.00
1408	0.01	0.99	0.01
1409	0.00	1.00	0.00
1410	0.00	1.00	0.00
1411	0.00	1.00	0.00
1412	0.00	1.00	0.00
1413	0.00	1.00	0.00
1414	0.00	1.00	0.00
1415	0.00	0.99	0.00
1416	0.00	1.00	0.00
1417	0.00	1.00	0.00
1418	0.00	1.00	0.00
1419	0.00	1.00	0.00
1420	0.00	1.00	0.00
1421	0.00	1.00	0.00
1422	0.01	0.99	0.01
1423	0.00	1.00	0.00
1424	0.00	1.00	0.00
1425	0.00	1.00	0.00
1426	0.00	1.00	0.00
1427	0.00	1.00	0.00
1428	0.00	1.00	0.00
1429	0.01	0.99	0.01
1430	0.01	0.98	0.01
1431	0.00	1.00	0.00
1432	0.00	1.00	0.00
1433	0.00	1.00	0.00
1434	0.00	1.00	0.00
1435	0.01	0.99	0.01
1436	0.01	0.98	0.01
1437	0.01	0.98	0.01
1438	0.00	1.00	0.00
1439	0.01	0.99	0.01
1440	0.00	1.00	0.00
1441	0.00	1.00	0.00
1442	0.00	1.00	0.00
1443	0.01	0.99	0.01
1444	0.01	0.98	0.01
1445	0.01	0.97	0.01
1446	0.02	0.96	0.02
1447	0.02	0.95	0.02
1448	0.00	1.00	0.00
1449	0.00	1.00	0.00
1450	0.00	1.00	0.00
1451	0.01	0.99	0.01
1452	0.01	0.98	0.01
1453	0.00	1.00	0.00
1454	0.00	1.00	0.00
1455	0.00	0.99	0.00
1456	0.00	1.00	0.00
1457	0.00	1.00	0.00
1458	0.00	0.99	0.00
1459	0.01	0.98	0.01
1460	0.01	0.97	0.01
1461	0.01	0.98	0.01
1462	0.01	0.99	0.01
1463	0.01	0.98	0.01
1464	0.00	1.00	0.00
1465	0.00	1.00	0.00
1466	0.00	1.00	0.00
1467	0.00	1.00	0.00
1468	0.00	1.00	0.00
1469	0.00	1.00	0.00
1470	0.00	1.00	0.00
1471	0.00	1.00	0.00
1472	0.00	1.00	0.00
1473	0.00	1.00	0.00
1474	0.00	0.99	0.00
1475	0.01	0.98	0.01
1476	0.00	1.00	0.00
1477	0.01	0.99	0.01
1478	0.00	1.00	0.00
1479	0.01	0.99	0.01
1480	0.00	1.00	0.00
1481	0.01	0.99	0.01
1482	0.01	0.98	0.01
1483	0.01	0.99	0.01
1484	0.00	1.00	0.00
1485	0.00	1.00	0.00
1486	0.00	1.00	0.00
1487	0.00	1.00	0.00
1488	0.00	1.00	0.00
1489	0.00	1.00	0.00
1490	0.00	1.00	0.00
1491	0.00	1.00	0.00
1492	0.00	1.00	0.00
1493	0.01	0.99	0.01
1494	0.01	0.98	0.01
1495	0.01	0.97	0.01
1496	0.02	0.96	0.02
1497	0.00	1.00	0.00
1498	0.00	0.99	0.00
1499	0.01	0.98	0.01
1500	0.01	0.97	0.01
1501	0.00	1.00	0.00
1502	0.00	1.00	0.00
1503	0.00	1.00	0.00
1504	0.01	0.99	0.01
1505	0.01	0.98	0.01
1506	0.02	0.97	0.02
1507	0.01	0.98	0.01
1508	0.02	0.97	0.02
1509	0.02	0.96	0.02
1510	0.00	1.00	0.00
1511	0.00	1.00	0.00
1512	0.01	0.99	0.01
1513	0.00	0.99	0.00
1514	0.00	0.99	0.00
1515	0.00	0.99	0.00
1516	0.00	0.99	0.00
1517	0.01	0.98	0.01
1518	0.00	0.99	0.00
1519	0.00	0.99	0.00
1520	0.01	0.99	0.01
1521	0.01	0.99	0.01
1522	0.01	0.99	0.01
1523	0.01	0.98	0.01
1524	0.01	0.99	0.01
1525	0.01	0.98	0.01
1526	0.02	0.97	0.02
1527	0.02	0.96	0.02
1528	0.01	0.99	0.01
1529	0.01	0.99	0.01
1530	0.01	0.99	0.01
1531	0.01	0.98	0.01
1532	0.01	0.99	0.01
1533	0.01	0.99	0.01
1534	0.01	0.98	0.01
1535	0.01	0.99	0.01
1536	0.01	0.99	0.01
1537	0.01	0.98	0.01
1538	0.01	0.97	0.01
1539	0.02	0.96	0.02
1540	0.02	0.95	0.02
1541	0.03	0.94	0.03
1542	0.03	0.93	0.03
1543	0.01	0.99	0.01
1544	0.00	0.99	0.00
1545	0.00	0.99	0.00
1546	0.01	0.98	0.01
1547	0.00	0.99	0.00
1548	0.01	0.98	0.01
1549	0.00	0.99	0.00
1550	0.00	0.99	0.00
1551	0.00	1.00	0.00
1552	0.00	1.00	0.00
1553	0.00	1.00	0.00
1554	0.00	1.00	0.00
1555	0.00	1.00	0.00
1556	0.01	0.99	0.01
1557	0.00	1.00	0.00
1558	0.01	0.99	0.01
1559	0.00	1.00	0.00
1560	0.01	0.99	0.01
1561	0.00	1.00	0.00
1562	0.00	1.00	0.00
1563	0.00	1.00	0.00
1564	0.00	1.00	0.00
1565	0.00	1.00	0.00
1566	0.00	1.00	0.00
1567	0.01	0.99	0.01
1568	0.01	0.98	0.01
1569	0.02	0.97	0.02
1570	0.02	0.96	0.02
1571	0.00	1.00	0.00
1572	0.00	1.00	0.00
1573	0.00	1.00	0.00
1574	0.00	1.00	0.00
1575	0.01	0.99	0.01
1576	0.01	0.98	0.01
1577	0.02	0.97	0.02
1578	0.02	0.96	0.02
1579	0.02	0.95	0.02
1580	0.01	0.98	0.01
1581	0.02	0.97	0.02
1582	0.02	0.96	0.02
1583	0.01	0.99	0.01
1584	0.01	0.98	0.01
1585	0.01	0.98	0.01
1586	0.02	0.97	0.02
1587	0.02	0.97	0.02
1588	0.02	0.96	0.02
1589	0.02	0.95	0.02
1590	0.03	0.94	0.03
1591	0.03	0.93	0.03
1592	0.04	0.92	0.04
1593	0.03	0.93	0.03
1594	0.04	0.92	0.04
1595	0.04	0.91	0.04
1596	0.05	0.91	0.05
1597	0.05	0.90	0.05
1598	0.03	0.94	0.03
1599	0.02	0.95	0.02
1600	0.01	0.99	0.01
1601	0.01	0.98	0.01
1602	0.01	0.97	0.01
1603	0.00	1.00	0.00
1604	0.00	1.00	0.00
1605	0.00	1.00	0.00
1606	0.00	1.00	0.00
1607	0.00	1.00	0.00
1608	0.00	1.00	0.00
1609	0.00	1.00	0.00
1610	0.00	1.00	0.00
1611	0.00	1.00	0.00
1612	0.00	1.00	0.00
1613	0.00	1.00	0.00
1614	0.00	1.00	0.00
1615	0.00	1.00	0.00
1616	0.00	1.00	0.00
1617	0.00	1.00	0.00
1618	0.00	1.00	0.00
1619	0.01	0.99	0.01
1620	0.00	1.00	0.00
1621	0.00	1.00	0.00
1622	0.00	1.00	0.00
1623	0.00	1.00	0.00
1624	0.01	0.99	0.01
1625	0.00	1.00	0.00
1626	0.00	1.00	0.00
1627	0.00	1.00	0.00
1628	0.00	1.00	0.00
1629	0.01	0.99	0.01
1630	0.01	0.98	0.01
1631	0.02	0.97	0.02
1632	0.02	0.97	0.02
1633	0.00	1.00	0.00
1634	0.01	0.99	0.01
1635	0.00	1.00	0.00
1636	0.00	1.00	0.00
1637	0.00	1.00	0.00
1638	0.00	1.00	0.00
1639	0.00	1.00	0.00
1640	0.01	0.99	0.01
1641	0.00	1.00	0.00
1642	0.00	1.00	0.00
1643	0.00	1.00	0.00
1644	0.00	1.00	0.00
1645	0.00	1.00	0.00
1646	0.00	1.00	0.00
1647	0.00	1.00	0.00
1648	0.01	0.99	0.01
1649	0.00	1.00	0.00
1650	0.00	1.00	0.00
1651	0.00	1.00	0.00
1652	0.00	1.00	0.00
1653	0.01	0.99	0.01
1654	0.01	0.99	0.01
1655	0.01	0.98	0.01
1656	0.02	0.97	0.02
1657	0.02	0.96	0.02
1658	0.02	0.95	0.02
1659	0.02	0.95	0.02
1660	0.03	0.94	0.03
1661	0.03	0.93	0.03
1662	0.04	0.92	0.04
1663	0.03	0.93	0.03
1664	0.04	0.92	0.04
1665	0.04	0.91	0.04
1666	0.04	0.92	0.04
1667	0.04	0.91	0.04
1668	0.05	0.91	0.05
1669	0.05	0.91	0.05
1670	0.05	0.90	0.05
1671	0.03	0.94	0.03
1672	0.03	0.93	0.03
1673	0.04	0.92	0.04
1674	0.01	0.99	0.01
1675	0.01	0.98	0.01
1676	0.02	0.97	0.02
1677	0.02	0.96	0.02
1678	0.02	0.95	0.02
1679	0.02	0.97	0.02
1680	0.02	0.96	0.02
1681	0.02	0.95	0.02
1682	0.03	0.94	0.03
1683	0.03	0.93	0.03
1684	0.04	0.92	0.04
1685	0.04	0.92	0.04
1686	0.05	0.91	0.05
1687	0.05	0.90	0.05
1688	0.05	0.91	0.05
1689	0.04	0.92	0.04
1690	0.05	0.91	0.05
1691	0.04	0.92	0.04
1692	0.00	0.99	0.00
1693	0.01	0.99	0.01
1694	0.01	0.98	0.01
1695	0.01	0.97	0.01
1696	0.02	0.96	0.02
1697	0.02	0.95	0.02
1698	0.03	0.94	0.03
1699	0.00	1.00	0.00
1700	0.00	1.00	0.00
1701	0.00	1.00	0.00
1702	0.00	1.00	0.00
1703	0.01	0.99	0.01
1704	0.01	0.98	0.01
1705	0.00	1.00	0.00
1706	0.01	0.99	0.01
1707	0.01	0.98	0.01
1708	0.00	1.00	0.00
1709	0.01	0.99	0.01
1710	0.01	0.98	0.01
1711	0.02	0.97	0.02
1712	0.02	0.96	0.02
1713	0.03	0.95	0.03
1714	0.00	1.00	0.00
1715	0.00	1.00	0.00
1716	0.00	1.00	0.00
1717	0.00	1.00	0.00
1718	0.01	0.99	0.01
1719	0.01	0.98	0.01
1720	0.02	0.97	0.02
1721	0.02	0.96	0.02
1722	0.03	0.95	0.03
1723	0.03	0.94	0.03
1724	0.00	1.00	0.00
1725	0.01	0.99	0.01
1726	0.01	0.98	0.01
1727	0.02	0.97	0.02
1728	0.02	0.96	0.02
1729	0.03	0.95	0.03
1730	0.03	0.94	0.03
1731	0.00	1.00	0.00
1732	0.00	1.00	0.00
1733	0.01	0.99	0.01
1734	0.01	0.98	0.01
1735	0.00	1.00	0.00
1736	0.00	1.00	0.00
1737	0.01	0.99	0.01
1738	0.01	0.98	0.01
1739	0.00	1.00	0.00
1740	0.00	1.00	0.00
1741	0.00	1.00	0.00
1742	0.01	0.99	0.01
1743	0.01	0.98	0.01
1744	0.00	1.00	0.00
1745	0.00	1.00	0.00
1746	0.01	0.99	0.01
1747	0.00	1.00	0.00
1748	0.01	0.99	0.01
1749	0.01	0.98	0.01
1750	0.00	1.00	0.00
1751	0.00	1.00	0.00
1752	0.01	0.99	0.01
1753	0.01	0.98	0.01
1754	0.02	0.97	0.02
1755	0.02	0.96	0.02
1756	0.03	0.95	0.03
1757	0.03	0.94	0.03
1758	0.02	0.97	0.02
1759	0.02	0.96	0.02
1760	0.02	0.96	0.02
1761	0.03	0.95	0.03
1762	0.03	0.94	0.03
1763	0.00	0.99	0.00
1764	0.00	0.99	0.00
1765	0.00	0.99	0.00
1766	0.00	0.99	0.00
1767	0.00	0.99	0.00
1768	0.00	0.99	0.00
1769	0.00	0.99	0.00
1770	0.01	0.98	0.01
1771	0.01	0.97	0.01
1772	0.02	0.96	0.02
1773	0.00	0.99	0.00
1774	0.00	0.99	0.00
1775	0.00	0.99	0.00
1776	0.00	0.99	0.00
1777	0.01	0.98	0.01
1778	0.00	0.99	0.00
1779	0.01	0.98	0.01
1780	0.01	0.97	0.01
1781	0.00	0.99	0.00
1782	0.01	0.98	0.01
1783	0.01	0.97	0.01
1784	0.00	0.99	0.00
1785	0.00	0.99	0.00
1786	0.00	0.99	0.00
1787	0.00	0.99	0.00
1788	0.01	0.98	0.01
1789	0.01	0.97	0.01
1790	0.00	1.00	0.00
1791	0.01	0.99	0.01
1792	0.01	0.98	0.01
1793	0.02	0.97	0.02
1794	0.02	0.97	0.02
1795	0.01	0.98	0.01
1796	0.00	1.00	0.00
1797	0.01	0.99	0.01
1798	0.00	1.00	0.00
1799	0.01	0.99	0.01
1800	0.01	0.98	0.01
1801	0.02	0.97	0.02
1802	0.02	0.96	0.02
1803	0.03	0.95	0.03
1804	0.03	0.94	0.03
1805	0.00	1.00	0.00
1806	0.00	1.00	0.00
1807	0.00	1.00	0.00
1808	0.00	1.00	0.00
1809	0.01	0.99	0.01
1810	0.01	0.98	0.01
1811	0.01	0.98	0.01
1812	0.02	0.97	0.02
1813	0.02	0.96	0.02
1814	0.02	0.96	0.02
1815	0.00	1.00	0.00
1816	0.00	1.00	0.00
1817	0.00	1.00	0.00
1818	0.00	1.00	0.00
1819	0.00	1.00	0.00
1820	0.01	0.99	0.01
1821	0.01	0.98	0.01
1822	0.02	0.97	0.02
1823	0.02	0.97	0.02
1824	0.02	0.96	0.02
1825	0.02	0.95	0.02
1826	0.02	0.95	0.02
1827	0.03	0.94	0.03
1828	0.03	0.93	0.03
1829	0.04	0.92	0.04
1830	0.04	0.92	0.04
1831	0.05	0.91	0.05
1832	0.05	0.90	0.05
1833	0.06	0.89	0.06
1834	0.06	0.88	0.06
1835	0.06	0.87	0.06
1836	0.07	0.87	0.07
1837	0.05	0.91	0.05
1838	0.05	0.90	0.05
1839	0.05	0.90	0.05
1840	0.06	0.89	0.06
1841	0.06	0.89	0.06
1842	0.06	0.88	0.06
1843	0.06	0.87	0.06
1844	0.07	0.87	0.07
1845	0.07	0.86	0.07
1846	0.00	1.00	0.00
1847	0.01	0.99	0.01
1848	0.01	0.98	0.01
1849	0.02	0.97	0.01
1850	0.02	0.96	0.02
1851	0.02	0.95	0.02
1852	0.03	0.94	0.03
1853	0.03	0.93	0.03
1854	0.04	0.92	0.04
1855	0.04	0.92	0.04
1856	0.04	0.92	0.04
1857	0.02	0.96	0.02
1858	0.02	0.95	0.02
1859	0.03	0.94	0.03
1860	0.03	0.93	0.03
1861	0.04	0.92	0.04
1862	0.03	0.94	0.03
1863	0.03	0.93	0.03
1864	0.03	0.93	0.03
1865	0.04	0.92	0.04
1866	0.00	1.00	0.00
1867	0.01	0.99	0.01
1868	0.01	0.98	0.01
1869	0.02	0.97	0.02
1870	0.00	1.00	0.00
1871	0.00	1.00	0.00
1872	0.01	0.99	0.01
1873	0.01	0.98	0.01
1874	0.02	0.97	0.02
1875	0.02	0.96	0.02
1876	0.02	0.95	0.02
1877	0.03	0.94	0.03
1878	0.02	0.95	0.02
1879	0.03	0.94	0.03
1880	0.03	0.93	0.03
1881	0.04	0.92	0.04
1882	0.04	0.92	0.04
1883	0.05	0.91	0.05
1884	0.05	0.90	0.05
1885	0.06	0.89	0.06
1886	0.04	0.92	0.04
1887	0.05	0.91	0.05
1888	0.05	0.90	0.05
1889	0.05	0.91	0.05
1890	0.05	0.90	0.05
1891	0.00	1.00	0.00
1892	0.01	0.99	0.01
1893	0.01	0.98	0.01
1894	0.02	0.97	0.02
1895	0.02	0.96	0.02
1896	0.01	0.98	0.01
1897	0.02	0.97	0.02
1898	0.02	0.97	0.02
1899	0.02	0.96	0.02
1900	0.02	0.95	0.02
1901	0.00	1.00	0.00
1902	0.00	1.00	0.00
1903	0.01	0.99	0.01
1904	0.01	0.98	0.01
1905	0.01	0.98	0.01
1906	0.02	0.97	0.02
1907	0.02	0.96	0.02
1908	0.02	0.95	0.02
1909	0.03	0.94	0.03
1910	0.03	0.94	0.03
1911	0.03	0.93	0.03
1912	0.02	0.95	0.02
1913	0.03	0.94	0.03
1914	0.03	0.93	0.03
1915	0.04	0.92	0.04
1916	0.03	0.93	0.03
1917	0.03	0.94	0.03
1918	0.00	1.00	0.00
1919	0.01	0.99	0.01
1920	0.01	0.98	0.01
1921	0.01	0.97	0.01
1922	0.01	0.97	0.01
1923	0.00	1.00	0.00
1924	0.00	1.00	0.00
1925	0.00	1.00	0.00
1926	0.01	0.99	0.01
1927	0.01	0.98	0.01
1928	0.00	1.00	0.00
1929	0.01	0.99	0.01
1930	0.01	0.98	0.01
1931	0.00	1.00	0.00
1932	0.00	1.00	0.00
1933	0.00	1.00	0.00
1934	0.00	1.00	0.00
1935	0.01	0.99	0.01
1936	0.01	0.98	0.01
1937	0.00	1.00	0.00
1938	0.00	1.00	0.00
1939	0.00	1.00	0.00
1940	0.01	0.99	0.01
1941	0.00	1.00	0.00
1942	0.00	1.00	0.00
1943	0.00	1.00	0.00
1944	0.00	1.00	0.00
1945	0.00	1.00	0.00
1946	0.00	1.00	0.00
1947	0.01	0.99	0.01
1948	0.01	0.98	0.01
1949	0.01	0.97	0.01
1950	0.00	1.00	0.00
1951	0.00	1.00	0.00
1952	0.00	1.00	0.00
1953	0.00	1.00	0.00
1954	0.01	0.99	0.01
1955	0.01	0.98	0.01
1956	0.02	0.97	0.02
1957	0.02	0.96	0.02
1958	0.00	1.00	0.00
1959	0.00	1.00	0.00
1960	0.01	0.99	0.01
1961	0.01	0.98	0.01
1962	0.02	0.97	0.02
1963	0.00	1.00	0.00
1964	0.01	0.99	0.01
1965	0.00	1.00	0.00
1966	0.01	0.99	0.01
1967	0.00	1.00	0.00
1968	0.00	1.00	0.00
1969	0.01	0.99	0.01
1970	0.01	0.98	0.01
1971	0.00	1.00	0.00
1972	0.01	0.99	0.01
1973	0.01	0.98	0.01
1974	0.00	1.00	0.00
1975	0.00	0.99	0.00
1976	0.01	0.98	0.01
1977	0.01	0.97	0.01
1978	0.00	1.00	0.00
1979	0.00	1.00	0.00
1980	0.01	0.99	0.01
1981	0.01	0.98	0.01
1982	0.00	1.00	0.00
1983	0.01	0.99	0.01
1984	0.01	0.98	0.01
1985	0.01	0.97	0.01
1986	0.02	0.96	0.02
1987	0.00	1.00	0.00
1988	0.01	0.99	0.01
1989	0.00	1.00	0.00
1990	0.00	1.00	0.00
1991	0.01	0.99	0.01
1992	0.01	0.98	0.01
1993	0.01	0.97	0.01
1994	0.01	0.97	0.01
1995	0.01	0.98	0.01
1996	0.01	0.97	0.01
1997	0.02	0.96	0.02
1998	0.01	0.97	0.01
1999	0.02	0.96	0.02
2000	0.02	0.95	0.02
2001	0.03	0.94	0.03
2002	0.03	0.93	0.03
2003	0.04	0.92	0.04
2004	0.04	0.92	0.04
2005	0.04	0.92	0.04
2006	0.04	0.92	0.04
2007	0.05	0.91	0.05
2008	0.05	0.91	0.05
2009	0.05	0.90	0.05
2010	0.05	0.89	0.05
2011	0.06	0.88	0.06
2012	0.00	1.00	0.00
2013	0.00	1.00	0.00
2014	0.01	0.99	0.01
2015	0.00	1.00	0.00
2016	0.00	1.00	0.00
2017	0.01	0.99	0.01
2018	0.01	0.98	0.01
2019	0.02	0.97	0.02
2020	0.02	0.96	0.02
2021	0.01	0.98	0.01
2022	0.02	0.97	0.02
2023	0.02	0.97	0.02
2024	0.02	0.96	0.02
2025	0.02	0.95	0.02
2026	0.03	0.94	0.03
2027	0.03	0.93	0.03
2028	0.00	1.00	0.00
2029	0.00	1.00	0.00
2030	0.01	0.99	0.01
2031	0.01	0.98	0.01
2032	0.02	0.97	0.02
2033	0.00	1.00	0.00
2034	0.01	0.99	0.01
2035	0.00	1.00	0.00
2036	0.00	1.00	0.00
2037	0.00	1.00	0.00
2038	0.00	1.00	0.00
2039	0.00	1.00	0.00
2040	0.00	1.00	0.00
2041	0.00	1.00	0.00
2042	0.00	1.00	0.00
2043	0.00	1.00	0.00
2044	0.00	1.00	0.00
2045	0.00	1.00	0.00
2046	0.00	1.00	0.00
2047	0.01	0.99	0.01
2048	0.01	0.98	0.01
2049	0.01	0.98	0.01
