# Supplementary material for: Deep reptilian evolutionary roots of a major avian respiratory adaptation
Source: Commun Biol. 2023 Jan 17;6:3. doi: 10.1038/s42003-022-04301-z (PMC9845227; doi:10.1038/s42003-022-04301-z)
Supplement: Supplementary file 4 — Supplementary Data [file 42003_2022_4301_MOESM4_ESM.zip › Supplementary Data/ASR_results/Maximum_likelihood_ASR/ML_pc_ts.csv]

Node_num	state_0	state_1	state_2
1026	0.02	0.98	0.00
1027	0.00	1.00	0.00
1028	0.00	1.00	0.00
1029	0.00	1.00	0.00
1030	0.00	1.00	0.00
1031	0.00	0.99	0.00
1032	0.00	1.00	0.00
1033	0.02	0.97	0.02
1034	0.00	1.00	0.00
1035	0.00	0.99	0.00
1036	0.01	0.97	0.01
1037	0.00	1.00	0.00
1038	0.00	0.99	0.00
1039	0.00	1.00	0.00
1040	0.00	1.00	0.00
1041	0.00	1.00	0.00
1042	0.00	1.00	0.00
1043	0.00	1.00	0.00
1044	0.00	1.00	0.00
1045	0.00	1.00	0.00
1046	0.01	0.99	0.01
1047	0.00	1.00	0.00
1048	0.00	1.00	0.00
1049	0.00	0.99	0.00
1050	0.01	0.99	0.01
1051	0.00	1.00	0.00
1052	0.00	0.99	0.00
1053	0.02	0.96	0.02
1054	0.00	1.00	0.00
1055	0.00	1.00	0.00
1056	0.00	1.00	0.00
1057	0.00	1.00	0.00
1058	0.00	0.99	0.00
1059	0.00	0.99	0.00
1060	0.00	1.00	0.00
1061	0.00	1.00	0.00
1062	0.00	1.00	0.00
1063	0.00	0.99	0.00
1064	0.00	0.99	0.00
1065	0.01	0.99	0.01
1066	0.01	0.98	0.01
1067	0.00	1.00	0.00
1068	0.01	0.99	0.01
1069	0.00	1.00	0.00
1070	0.02	0.97	0.02
1071	0.00	1.00	0.00
1072	0.00	1.00	0.00
1073	0.01	0.99	0.01
1074	0.02	0.96	0.02
1075	0.00	1.00	0.00
1076	0.02	0.97	0.02
1077	0.00	1.00	0.00
1078	0.00	1.00	0.00
1079	0.00	1.00	0.00
1080	0.00	1.00	0.00
1081	0.00	1.00	0.00
1082	0.00	1.00	0.00
1083	0.00	1.00	0.00
1084	0.00	1.00	0.00
1085	0.00	1.00	0.00
1086	0.00	1.00	0.00
1087	0.00	1.00	0.00
1088	0.00	1.00	0.00
1089	0.00	1.00	0.00
1090	0.00	1.00	0.00
1091	0.00	1.00	0.00
1092	0.01	0.98	0.01
1093	0.00	1.00	0.00
1094	0.01	0.99	0.01
1095	0.00	1.00	0.00
1096	0.00	1.00	0.00
1097	0.01	0.97	0.01
1098	0.03	0.95	0.03
1099	0.00	1.00	0.00
1100	0.00	1.00	0.00
1101	0.01	0.97	0.01
1102	0.00	1.00	0.00
1103	0.00	1.00	0.00
1104	0.01	0.98	0.01
1105	0.02	0.97	0.02
1106	0.02	0.95	0.02
1107	0.02	0.96	0.02
1108	0.03	0.95	0.03
1109	0.00	1.00	0.00
1110	0.01	0.97	0.01
1111	0.03	0.94	0.03
1112	0.00	1.00	0.00
1113	0.02	0.97	0.02
1114	0.00	1.00	0.00
1115	0.00	1.00	0.00
1116	0.00	1.00	0.00
1117	0.00	1.00	0.00
1118	0.00	1.00	0.00
1119	0.00	1.00	0.00
1120	0.00	1.00	0.00
1121	0.01	0.98	0.01
1122	0.01	0.97	0.01
1123	0.01	0.97	0.01
1124	0.01	0.97	0.01
1125	0.00	1.00	0.00
1126	0.00	0.99	0.00
1127	0.01	0.98	0.01
1128	0.02	0.96	0.02
1129	0.01	0.97	0.01
1130	0.02	0.96	0.02
1131	0.03	0.95	0.03
1132	0.05	0.91	0.05
1133	0.03	0.93	0.03
1134	0.04	0.92	0.04
1135	0.04	0.92	0.04
1136	0.04	0.91	0.04
1137	0.04	0.91	0.04
1138	0.05	0.91	0.05
1139	0.04	0.91	0.04
1140	0.04	0.91	0.04
1141	0.04	0.91	0.04
1142	0.04	0.91	0.04
1143	0.00	0.99	0.00
1144	0.01	0.97	0.01
1145	0.01	0.99	0.01
1146	0.01	0.98	0.01
1147	0.01	0.97	0.01
1148	0.02	0.97	0.02
1149	0.02	0.96	0.02
1150	0.02	0.96	0.02
1151	0.02	0.96	0.02
1152	0.03	0.94	0.03
1153	0.04	0.93	0.04
1154	0.04	0.91	0.04
1155	0.05	0.91	0.05
1156	0.02	0.96	0.02
1157	0.02	0.96	0.02
1158	0.02	0.95	0.02
1159	0.04	0.92	0.04
1160	0.07	0.86	0.07
1161	0.05	0.89	0.05
1162	0.02	0.95	0.02
1163	0.04	0.92	0.04
1164	0.03	0.95	0.03
1165	0.03	0.94	0.03
1166	0.03	0.94	0.03
1167	0.03	0.94	0.03
1168	0.04	0.93	0.04
1169	0.04	0.92	0.04
1170	0.04	0.91	0.04
1171	0.05	0.90	0.05
1172	0.06	0.87	0.06
1173	0.06	0.89	0.06
1174	0.06	0.88	0.06
1175	0.07	0.85	0.07
1176	0.06	0.88	0.06
1177	0.07	0.86	0.07
1178	0.07	0.85	0.07
1179	0.03	0.93	0.03
1180	0.03	0.93	0.03
1181	0.04	0.93	0.04
1182	0.05	0.91	0.05
1183	0.06	0.88	0.06
1184	0.05	0.89	0.05
1185	0.07	0.85	0.07
1186	0.06	0.88	0.06
1187	0.04	0.92	0.04
1188	0.05	0.91	0.05
1189	0.08	0.84	0.08
1190	0.08	0.84	0.08
1191	0.08	0.84	0.08
1192	0.06	0.89	0.06
1193	0.07	0.87	0.07
1194	0.07	0.85	0.07
1195	0.04	0.92	0.04
1196	0.04	0.92	0.04
1197	0.04	0.91	0.04
1198	0.05	0.89	0.05
1199	0.06	0.88	0.06
1200	0.04	0.91	0.04
1201	0.05	0.90	0.05
1202	0.05	0.89	0.05
1203	0.05	0.91	0.05
1204	0.05	0.90	0.05
1205	0.00	1.00	0.00
1206	0.00	1.00	0.00
1207	0.00	0.99	0.00
1208	0.00	0.99	0.01
1209	0.03	0.92	0.04
1210	0.05	0.90	0.05
1211	0.09	0.82	0.09
1212	0.00	0.98	0.02
1213	0.00	0.97	0.03
1214	0.00	0.97	0.03
1215	0.01	0.95	0.04
1216	0.00	0.97	0.03
1217	0.00	0.96	0.03
1218	0.01	0.96	0.03
1219	0.01	0.96	0.04
1220	0.01	0.95	0.04
1221	0.02	0.93	0.05
1222	0.03	0.91	0.06
1223	0.03	0.92	0.05
1224	0.03	0.91	0.06
1225	0.01	0.95	0.04
1226	0.01	0.95	0.04
1227	0.02	0.94	0.04
1228	0.02	0.93	0.05
1229	0.01	0.94	0.04
1230	0.02	0.94	0.04
1231	0.02	0.94	0.04
1232	0.02	0.94	0.04
1233	0.00	0.96	0.04
1234	0.00	0.97	0.03
1235	0.00	0.99	0.01
1236	0.00	0.99	0.01
1237	0.01	0.97	0.02
1238	0.01	0.96	0.03
1239	0.02	0.96	0.03
1240	0.02	0.95	0.03
1241	0.02	0.94	0.04
1242	0.04	0.91	0.05
1243	0.01	0.97	0.02
1244	0.02	0.95	0.03
1245	0.01	0.96	0.03
1246	0.01	0.96	0.03
1247	0.01	0.96	0.03
1248	0.02	0.96	0.03
1249	0.02	0.95	0.03
1250	0.00	0.96	0.03
1251	0.01	0.95	0.04
1252	0.01	0.95	0.04
1253	0.00	0.96	0.04
1254	0.01	0.95	0.04
1255	0.01	0.95	0.04
1256	0.01	0.95	0.04
1257	0.00	0.69	0.31
1258	0.00	0.68	0.32
1259	0.00	0.68	0.32
1260	0.00	0.68	0.32
1261	0.01	0.67	0.32
1262	0.00	0.68	0.32
1263	0.00	0.68	0.32
1264	0.00	0.68	0.32
1265	0.00	0.67	0.32
1266	0.00	0.70	0.30
1267	0.00	0.72	0.27
1268	0.00	0.75	0.25
1269	0.01	0.83	0.16
1270	0.00	0.93	0.07
1271	0.00	0.95	0.05
1272	0.00	0.97	0.02
1273	0.00	1.00	0.00
1274	0.00	1.00	0.00
1275	0.00	1.00	0.00
1276	0.00	1.00	0.00
1277	0.00	1.00	0.00
1278	0.00	0.99	0.00
1279	0.00	0.09	0.91
1280	0.00	0.06	0.94
1281	0.00	0.04	0.96
1282	0.00	0.05	0.95
1283	0.01	0.05	0.94
1284	0.02	0.06	0.92
1285	0.01	0.05	0.94
1286	0.00	0.02	0.98
1287	0.00	0.02	0.98
1288	0.00	0.02	0.98
1289	0.00	0.11	0.89
1290	0.01	0.21	0.78
1291	0.01	0.23	0.76
1292	0.01	0.23	0.76
1293	0.02	0.24	0.74
1294	0.01	0.45	0.53
1295	0.01	0.63	0.35
1296	0.01	0.82	0.18
1297	0.00	0.01	0.99
1298	0.00	0.02	0.98
1299	0.02	0.03	0.95
1300	0.03	0.04	0.93
1301	0.04	0.05	0.91
1302	0.05	0.06	0.89
1303	0.06	0.07	0.87
1304	0.06	0.07	0.87
1305	0.06	0.07	0.87
1306	0.06	0.07	0.86
1307	0.06	0.08	0.86
1308	0.07	0.08	0.86
1309	0.00	0.01	0.99
1310	0.01	0.02	0.97
1311	0.02	0.03	0.95
1312	0.03	0.04	0.93
1313	0.03	0.04	0.92
1314	0.03	0.04	0.92
1315	0.03	0.04	0.92
1316	0.04	0.05	0.91
1317	0.05	0.06	0.89
1318	0.00	0.00	1.00
1319	0.00	0.00	1.00
1320	0.00	0.01	0.99
1321	0.00	0.00	1.00
1322	0.00	0.00	1.00
1323	0.00	0.00	1.00
1324	0.00	0.00	1.00
1325	0.00	0.00	1.00
1326	0.00	0.00	1.00
1327	0.00	0.00	1.00
1328	0.00	0.00	1.00
1329	0.00	0.00	1.00
1330	0.00	0.00	1.00
1331	0.00	0.00	1.00
1332	0.01	0.01	0.98
1333	0.01	0.02	0.97
1334	0.02	0.02	0.96
1335	0.00	0.00	1.00
1336	0.00	0.00	0.99
1337	0.02	0.03	0.95
1338	0.04	0.05	0.91
1339	0.06	0.07	0.87
1340	0.06	0.07	0.87
1341	0.00	0.00	1.00
1342	0.00	0.00	1.00
1343	0.02	0.03	0.95
1344	0.03	0.04	0.93
1345	0.05	0.05	0.90
1346	0.00	0.00	1.00
1347	0.00	0.00	1.00
1348	0.00	0.00	1.00
1349	0.00	0.00	1.00
1350	0.00	0.00	1.00
1351	0.00	0.00	1.00
1352	0.00	0.00	1.00
1353	0.00	0.00	1.00
1354	0.00	0.00	1.00
1355	0.00	0.00	1.00
1356	0.01	0.01	0.98
1357	0.02	0.02	0.96
1358	0.00	0.00	1.00
1359	0.02	0.02	0.96
1360	0.00	0.00	1.00
1361	0.00	0.00	1.00
1362	0.02	0.02	0.95
1363	0.04	0.04	0.91
1364	0.00	0.00	1.00
1365	0.00	0.00	1.00
1366	0.00	0.00	1.00
1367	0.00	0.00	1.00
1368	0.00	0.00	0.99
1369	0.00	0.00	0.99
1370	0.00	0.00	0.99
1371	0.00	0.01	0.99
1372	0.01	0.01	0.98
1373	0.01	0.01	0.98
1374	0.01	0.01	0.98
1375	0.01	0.01	0.98
1376	0.00	0.00	0.99
1377	0.00	0.00	0.99
1378	0.00	0.00	0.99
1379	0.00	0.00	0.99
1380	0.00	0.00	0.99
1381	0.00	0.00	0.99
1382	0.00	0.01	0.99
1383	0.01	0.01	0.98
1384	0.00	0.01	0.99
1385	0.01	0.01	0.98
1386	0.01	0.01	0.98
1387	0.01	0.01	0.98
1388	0.00	0.00	0.99
1389	0.00	0.00	0.99
1390	0.00	0.00	0.99
1391	0.00	0.00	0.99
1392	0.00	0.00	0.99
1393	0.00	0.00	0.99
1394	0.01	0.01	0.98
1395	0.00	0.00	1.00
1396	0.00	0.00	1.00
1397	0.00	0.00	1.00
1398	0.00	0.00	1.00
1399	0.00	0.00	1.00
1400	0.00	0.00	1.00
1401	0.02	0.00	0.98
1402	0.00	0.00	1.00
1403	0.00	1.00	0.00
1404	0.00	1.00	0.00
1405	0.00	1.00	0.00
1406	0.00	1.00	0.00
1407	0.00	1.00	0.00
1408	0.01	0.99	0.01
1409	0.00	1.00	0.00
1410	0.00	1.00	0.00
1411	0.00	1.00	0.00
1412	0.00	1.00	0.00
1413	0.00	1.00	0.00
1414	0.00	1.00	0.00
1415	0.01	0.98	0.01
1416	0.00	1.00	0.00
1417	0.00	1.00	0.00
1418	0.00	1.00	0.00
1419	0.00	1.00	0.00
1420	0.00	1.00	0.00
1421	0.00	1.00	0.00
1422	0.00	1.00	0.00
1423	0.00	1.00	0.00
1424	0.00	1.00	0.00
1425	0.00	1.00	0.00
1426	0.00	1.00	0.00
1427	0.00	1.00	0.00
1428	0.00	1.00	0.00
1429	0.02	0.97	0.02
1430	0.04	0.92	0.04
1431	0.00	1.00	0.00
1432	0.00	1.00	0.00
1433	0.00	1.00	0.00
1434	0.00	1.00	0.00
1435	0.00	0.99	0.00
1436	0.02	0.95	0.02
1437	0.01	0.98	0.01
1438	0.00	1.00	0.00
1439	0.02	0.97	0.02
1440	0.00	1.00	0.00
1441	0.00	1.00	0.00
1442	0.00	1.00	0.00
1443	0.00	0.99	0.00
1444	0.00	0.99	0.00
1445	0.01	0.99	0.01
1446	0.01	0.99	0.01
1447	0.01	0.98	0.01
1448	0.00	1.00	0.00
1449	0.00	1.00	0.00
1450	0.00	1.00	0.00
1451	0.01	0.99	0.01
1452	0.01	0.98	0.01
1453	0.00	1.00	0.00
1454	0.00	1.00	0.00
1455	0.00	0.99	0.00
1456	0.00	1.00	0.00
1457	0.00	1.00	0.00
1458	0.00	0.99	0.00
1459	0.01	0.99	0.01
1460	0.01	0.98	0.01
1461	0.01	0.98	0.01
1462	0.00	0.99	0.00
1463	0.02	0.97	0.02
1464	0.00	1.00	0.00
1465	0.00	1.00	0.00
1466	0.00	1.00	0.00
1467	0.00	1.00	0.00
1468	0.00	1.00	0.00
1469	0.00	1.00	0.00
1470	0.00	1.00	0.00
1471	0.00	1.00	0.00
1472	0.00	1.00	0.00
1473	0.00	1.00	0.00
1474	0.01	0.99	0.01
1475	0.01	0.98	0.01
1476	0.00	1.00	0.00
1477	0.01	0.98	0.01
1478	0.00	1.00	0.00
1479	0.01	0.98	0.01
1480	0.00	1.00	0.00
1481	0.01	0.98	0.01
1482	0.02	0.96	0.02
1483	0.01	0.98	0.01
1484	0.00	1.00	0.00
1485	0.00	1.00	0.00
1486	0.00	1.00	0.00
1487	0.00	1.00	0.00
1488	0.00	1.00	0.00
1489	0.00	1.00	0.00
1490	0.00	1.00	0.00
1491	0.00	1.00	0.00
1492	0.00	1.00	0.00
1493	0.01	0.99	0.01
1494	0.01	0.98	0.01
1495	0.02	0.97	0.02
1496	0.02	0.96	0.02
1497	0.00	1.00	0.00
1498	0.02	0.97	0.02
1499	0.03	0.93	0.03
1500	0.05	0.90	0.05
1501	0.00	1.00	0.00
1502	0.00	1.00	0.00
1503	0.00	1.00	0.00
1504	0.00	1.00	0.00
1505	0.00	1.00	0.00
1506	0.00	1.00	0.00
1507	0.00	0.99	0.00
1508	0.01	0.98	0.01
1509	0.01	0.97	0.01
1510	0.00	1.00	0.00
1511	0.00	1.00	0.00
1512	0.00	0.99	0.00
1513	0.00	1.00	0.00
1514	0.00	1.00	0.00
1515	0.00	1.00	0.00
1516	0.00	1.00	0.00
1517	0.00	0.99	0.00
1518	0.00	1.00	0.00
1519	0.00	1.00	0.00
1520	0.00	1.00	0.00
1521	0.00	1.00	0.00
1522	0.00	1.00	0.00
1523	0.01	0.98	0.01
1524	0.00	1.00	0.00
1525	0.00	1.00	0.00
1526	0.00	1.00	0.00
1527	0.00	0.99	0.00
1528	0.00	1.00	0.00
1529	0.00	1.00	0.00
1530	0.00	1.00	0.00
1531	0.00	1.00	0.00
1532	0.00	1.00	0.00
1533	0.00	1.00	0.00
1534	0.01	0.99	0.01
1535	0.00	1.00	0.00
1536	0.00	1.00	0.00
1537	0.00	1.00	0.00
1538	0.00	0.99	0.00
1539	0.01	0.99	0.01
1540	0.01	0.98	0.01
1541	0.01	0.98	0.01
1542	0.01	0.98	0.01
1543	0.00	1.00	0.00
1544	0.00	1.00	0.00
1545	0.00	1.00	0.00
1546	0.00	1.00	0.00
1547	0.00	1.00	0.00
1548	0.00	1.00	0.00
1549	0.00	1.00	0.00
1550	0.00	1.00	0.00
1551	0.00	1.00	0.00
1552	0.00	1.00	0.00
1553	0.00	1.00	0.00
1554	0.00	1.00	0.00
1555	0.00	1.00	0.00
1556	0.01	0.97	0.01
1557	0.00	1.00	0.00
1558	0.01	0.98	0.01
1559	0.00	1.00	0.00
1560	0.00	1.00	0.00
1561	0.00	1.00	0.00
1562	0.00	1.00	0.00
1563	0.00	1.00	0.00
1564	0.00	1.00	0.00
1565	0.00	1.00	0.00
1566	0.00	1.00	0.00
1567	0.00	0.99	0.00
1568	0.00	0.99	0.00
1569	0.00	0.99	0.00
1570	0.00	0.99	0.00
1571	0.00	1.00	0.00
1572	0.00	1.00	0.00
1573	0.00	1.00	0.00
1574	0.00	1.00	0.00
1575	0.00	0.99	0.00
1576	0.00	0.99	0.00
1577	0.00	0.99	0.00
1578	0.01	0.98	0.01
1579	0.01	0.98	0.01
1580	0.00	0.99	0.00
1581	0.00	0.99	0.00
1582	0.00	0.99	0.00
1583	0.00	1.00	0.00
1584	0.01	0.99	0.01
1585	0.00	0.99	0.00
1586	0.01	0.98	0.01
1587	0.00	0.99	0.00
1588	0.01	0.99	0.01
1589	0.01	0.98	0.01
1590	0.01	0.98	0.01
1591	0.01	0.98	0.01
1592	0.01	0.98	0.01
1593	0.01	0.98	0.01
1594	0.01	0.98	0.01
1595	0.01	0.98	0.01
1596	0.01	0.98	0.01
1597	0.01	0.98	0.01
1598	0.01	0.98	0.01
1599	0.01	0.98	0.01
1600	0.01	0.99	0.01
1601	0.00	1.00	0.00
1602	0.01	0.99	0.01
1603	0.00	1.00	0.00
1604	0.00	1.00	0.00
1605	0.00	1.00	0.00
1606	0.00	1.00	0.00
1607	0.00	1.00	0.00
1608	0.00	1.00	0.00
1609	0.00	1.00	0.00
1610	0.00	1.00	0.00
1611	0.00	1.00	0.00
1612	0.00	1.00	0.00
1613	0.00	1.00	0.00
1614	0.00	1.00	0.00
1615	0.00	1.00	0.00
1616	0.00	1.00	0.00
1617	0.00	1.00	0.00
1618	0.00	1.00	0.00
1619	0.00	1.00	0.00
1620	0.00	1.00	0.00
1621	0.00	1.00	0.00
1622	0.00	1.00	0.00
1623	0.00	1.00	0.00
1624	0.01	0.99	0.01
1625	0.00	1.00	0.00
1626	0.00	1.00	0.00
1627	0.00	1.00	0.00
1628	0.00	1.00	0.00
1629	0.00	1.00	0.00
1630	0.01	0.98	0.01
1631	0.01	0.98	0.01
1632	0.01	0.97	0.01
1633	0.00	1.00	0.00
1634	0.00	1.00	0.00
1635	0.00	1.00	0.00
1636	0.00	1.00	0.00
1637	0.00	1.00	0.00
1638	0.00	1.00	0.00
1639	0.00	1.00	0.00
1640	0.00	1.00	0.00
1641	0.00	1.00	0.00
1642	0.00	1.00	0.00
1643	0.00	1.00	0.00
1644	0.00	1.00	0.00
1645	0.00	1.00	0.00
1646	0.00	1.00	0.00
1647	0.00	1.00	0.00
1648	0.00	1.00	0.00
1649	0.00	1.00	0.00
1650	0.00	1.00	0.00
1651	0.00	1.00	0.00
1652	0.00	1.00	0.00
1653	0.00	1.00	0.00
1654	0.00	1.00	0.00
1655	0.00	1.00	0.00
1656	0.00	1.00	0.00
1657	0.00	0.99	0.00
1658	0.01	0.99	0.01
1659	0.00	0.99	0.00
1660	0.00	0.99	0.00
1661	0.00	0.99	0.00
1662	0.01	0.99	0.01
1663	0.01	0.99	0.01
1664	0.01	0.99	0.01
1665	0.01	0.98	0.01
1666	0.01	0.99	0.01
1667	0.01	0.99	0.01
1668	0.01	0.98	0.01
1669	0.01	0.99	0.01
1670	0.01	0.98	0.01
1671	0.00	0.99	0.00
1672	0.01	0.99	0.01
1673	0.01	0.99	0.01
1674	0.01	0.99	0.01
1675	0.01	0.98	0.01
1676	0.03	0.95	0.03
1677	0.04	0.92	0.04
1678	0.05	0.89	0.05
1679	0.02	0.97	0.02
1680	0.02	0.96	0.02
1681	0.02	0.95	0.02
1682	0.03	0.94	0.03
1683	0.03	0.93	0.03
1684	0.04	0.93	0.04
1685	0.04	0.92	0.04
1686	0.05	0.91	0.05
1687	0.05	0.90	0.05
1688	0.05	0.89	0.05
1689	0.05	0.91	0.05
1690	0.06	0.89	0.06
1691	0.05	0.91	0.05
1692	0.02	0.96	0.02
1693	0.00	0.99	0.00
1694	0.01	0.98	0.01
1695	0.01	0.97	0.01
1696	0.02	0.96	0.02
1697	0.02	0.95	0.02
1698	0.03	0.94	0.03
1699	0.00	1.00	0.00
1700	0.00	1.00	0.00
1701	0.00	1.00	0.00
1702	0.00	1.00	0.00
1703	0.00	1.00	0.00
1704	0.00	0.99	0.00
1705	0.00	1.00	0.00
1706	0.00	1.00	0.00
1707	0.00	1.00	0.00
1708	0.00	1.00	0.00
1709	0.00	1.00	0.00
1710	0.00	1.00	0.00
1711	0.00	1.00	0.00
1712	0.00	1.00	0.00
1713	0.00	0.99	0.00
1714	0.00	1.00	0.00
1715	0.00	1.00	0.00
1716	0.00	1.00	0.00
1717	0.00	1.00	0.00
1718	0.00	1.00	0.00
1719	0.00	1.00	0.00
1720	0.00	1.00	0.00
1721	0.00	1.00	0.00
1722	0.00	0.99	0.00
1723	0.01	0.99	0.01
1724	0.00	1.00	0.00
1725	0.00	1.00	0.00
1726	0.00	1.00	0.00
1727	0.00	1.00	0.00
1728	0.00	1.00	0.00
1729	0.00	1.00	0.00
1730	0.01	0.99	0.01
1731	0.00	1.00	0.00
1732	0.00	1.00	0.00
1733	0.00	1.00	0.00
1734	0.00	0.99	0.00
1735	0.00	1.00	0.00
1736	0.00	1.00	0.00
1737	0.00	0.99	0.00
1738	0.01	0.99	0.01
1739	0.00	1.00	0.00
1740	0.00	1.00	0.00
1741	0.00	1.00	0.00
1742	0.01	0.99	0.01
1743	0.01	0.98	0.01
1744	0.00	1.00	0.00
1745	0.00	1.00	0.00
1746	0.01	0.99	0.01
1747	0.00	1.00	0.00
1748	0.00	1.00	0.00
1749	0.01	0.99	0.01
1750	0.00	1.00	0.00
1751	0.00	1.00	0.00
1752	0.00	1.00	0.00
1753	0.00	1.00	0.00
1754	0.00	1.00	0.00
1755	0.00	1.00	0.00
1756	0.00	1.00	0.00
1757	0.00	1.00	0.00
1758	0.00	1.00	0.00
1759	0.01	0.98	0.01
1760	0.00	0.99	0.00
1761	0.01	0.98	0.01
1762	0.02	0.97	0.02
1763	0.00	1.00	0.00
1764	0.00	1.00	0.00
1765	0.00	1.00	0.00
1766	0.00	1.00	0.00
1767	0.00	1.00	0.00
1768	0.00	1.00	0.00
1769	0.00	1.00	0.00
1770	0.00	1.00	0.00
1771	0.00	1.00	0.00
1772	0.00	0.99	0.00
1773	0.00	1.00	0.00
1774	0.00	1.00	0.00
1775	0.00	1.00	0.00
1776	0.00	1.00	0.00
1777	0.00	1.00	0.00
1778	0.00	1.00	0.00
1779	0.01	0.98	0.01
1780	0.02	0.95	0.02
1781	0.00	1.00	0.00
1782	0.00	1.00	0.00
1783	0.00	1.00	0.00
1784	0.00	1.00	0.00
1785	0.00	1.00	0.00
1786	0.00	1.00	0.00
1787	0.00	1.00	0.00
1788	0.03	0.94	0.03
1789	0.06	0.88	0.06
1790	0.00	1.00	0.00
1791	0.00	1.00	0.00
1792	0.00	1.00	0.00
1793	0.00	0.99	0.00
1794	0.02	0.97	0.02
1795	0.01	0.97	0.01
1796	0.00	1.00	0.00
1797	0.06	0.89	0.06
1798	0.00	1.00	0.00
1799	0.01	0.98	0.01
1800	0.02	0.96	0.02
1801	0.03	0.94	0.03
1802	0.04	0.92	0.04
1803	0.05	0.90	0.05
1804	0.05	0.89	0.05
1805	0.00	1.00	0.00
1806	0.00	1.00	0.00
1807	0.00	1.00	0.00
1808	0.00	1.00	0.00
1809	0.02	0.95	0.02
1810	0.07	0.86	0.07
1811	0.05	0.91	0.05
1812	0.07	0.86	0.07
1813	0.08	0.83	0.08
1814	0.08	0.85	0.08
1815	0.00	1.00	0.00
1816	0.00	1.00	0.00
1817	0.00	1.00	0.00
1818	0.00	1.00	0.00
1819	0.00	1.00	0.00
1820	0.00	0.99	0.00
1821	0.01	0.99	0.01
1822	0.04	0.92	0.04
1823	0.01	0.98	0.01
1824	0.01	0.98	0.01
1825	0.05	0.91	0.05
1826	0.01	0.97	0.01
1827	0.02	0.97	0.02
1828	0.03	0.94	0.03
1829	0.04	0.91	0.04
1830	0.06	0.89	0.06
1831	0.07	0.86	0.07
1832	0.08	0.84	0.08
1833	0.08	0.84	0.08
1834	0.08	0.84	0.08
1835	0.08	0.84	0.08
1836	0.08	0.84	0.08
1837	0.08	0.84	0.08
1838	0.09	0.82	0.09
1839	0.08	0.83	0.08
1840	0.09	0.82	0.09
1841	0.09	0.83	0.09
1842	0.09	0.82	0.09
1843	0.09	0.82	0.09
1844	0.09	0.82	0.09
1845	0.10	0.81	0.10
1846	0.00	1.00	0.00
1847	0.00	0.99	0.00
1848	0.01	0.99	0.01
1849	0.01	0.99	0.01
1850	0.01	0.98	0.01
1851	0.02	0.96	0.02
1852	0.03	0.94	0.03
1853	0.04	0.93	0.04
1854	0.04	0.91	0.04
1855	0.04	0.91	0.04
1856	0.05	0.91	0.05
1857	0.02	0.96	0.02
1858	0.03	0.95	0.03
1859	0.06	0.88	0.06
1860	0.07	0.86	0.07
1861	0.08	0.83	0.08
1862	0.03	0.93	0.03
1863	0.04	0.92	0.04
1864	0.05	0.90	0.05
1865	0.05	0.89	0.05
1866	0.00	1.00	0.00
1867	0.02	0.96	0.02
1868	0.03	0.94	0.03
1869	0.04	0.93	0.04
1870	0.00	1.00	0.00
1871	0.00	1.00	0.00
1872	0.00	0.99	0.00
1873	0.01	0.98	0.01
1874	0.01	0.97	0.01
1875	0.02	0.97	0.02
1876	0.02	0.96	0.02
1877	0.02	0.95	0.02
1878	0.03	0.94	0.03
1879	0.03	0.94	0.03
1880	0.03	0.93	0.03
1881	0.04	0.93	0.04
1882	0.04	0.92	0.04
1883	0.04	0.91	0.04
1884	0.05	0.91	0.05
1885	0.06	0.88	0.06
1886	0.04	0.91	0.04
1887	0.05	0.91	0.05
1888	0.05	0.90	0.05
1889	0.05	0.90	0.05
1890	0.06	0.88	0.06
1891	0.00	1.00	0.00
1892	0.03	0.93	0.03
1893	0.04	0.92	0.04
1894	0.05	0.91	0.05
1895	0.05	0.90	0.05
1896	0.04	0.93	0.04
1897	0.06	0.89	0.06
1898	0.04	0.92	0.04
1899	0.04	0.92	0.04
1900	0.04	0.92	0.04
1901	0.00	1.00	0.00
1902	0.00	1.00	0.00
1903	0.01	0.99	0.01
1904	0.01	0.98	0.01
1905	0.02	0.97	0.02
1906	0.02	0.96	0.02
1907	0.02	0.96	0.02
1908	0.02	0.95	0.02
1909	0.03	0.94	0.03
1910	0.03	0.94	0.03
1911	0.03	0.93	0.03
1912	0.03	0.94	0.03
1913	0.03	0.94	0.03
1914	0.03	0.94	0.03
1915	0.03	0.93	0.03
1916	0.03	0.93	0.03
1917	0.03	0.94	0.03
1918	0.00	1.00	0.00
1919	0.01	0.98	0.01
1920	0.02	0.97	0.02
1921	0.03	0.95	0.03
1922	0.03	0.94	0.03
1923	0.00	1.00	0.00
1924	0.00	1.00	0.00
1925	0.00	1.00	0.00
1926	0.01	0.97	0.01
1927	0.03	0.94	0.03
1928	0.00	1.00	0.00
1929	0.01	0.97	0.01
1930	0.03	0.95	0.03
1931	0.00	1.00	0.00
1932	0.00	1.00	0.00
1933	0.00	1.00	0.00
1934	0.00	1.00	0.00
1935	0.01	0.98	0.01
1936	0.02	0.96	0.02
1937	0.00	1.00	0.00
1938	0.00	1.00	0.00
1939	0.00	1.00	0.00
1940	0.01	0.99	0.01
1941	0.00	1.00	0.00
1942	0.00	1.00	0.00
1943	0.00	1.00	0.00
1944	0.00	1.00	0.00
1945	0.00	1.00	0.00
1946	0.00	1.00	0.00
1947	0.00	1.00	0.00
1948	0.00	0.99	0.00
1949	0.00	0.99	0.00
1950	0.00	1.00	0.00
1951	0.00	1.00	0.00
1952	0.00	1.00	0.00
1953	0.00	1.00	0.00
1954	0.01	0.98	0.01
1955	0.02	0.96	0.02
1956	0.03	0.93	0.03
1957	0.04	0.92	0.04
1958	0.00	1.00	0.00
1959	0.00	1.00	0.00
1960	0.01	0.97	0.01
1961	0.02	0.95	0.02
1962	0.03	0.93	0.03
1963	0.00	1.00	0.00
1964	0.02	0.97	0.02
1965	0.00	1.00	0.00
1966	0.03	0.94	0.03
1967	0.00	1.00	0.00
1968	0.00	1.00	0.00
1969	0.00	1.00	0.00
1970	0.01	0.99	0.01
1971	0.00	1.00	0.00
1972	0.01	0.99	0.01
1973	0.03	0.93	0.03
1974	0.00	1.00	0.00
1975	0.02	0.95	0.02
1976	0.05	0.90	0.05
1977	0.05	0.90	0.05
1978	0.00	1.00	0.00
1979	0.00	1.00	0.00
1980	0.02	0.97	0.02
1981	0.03	0.93	0.03
1982	0.00	1.00	0.00
1983	0.01	0.98	0.01
1984	0.02	0.96	0.02
1985	0.03	0.94	0.03
1986	0.04	0.93	0.04
1987	0.00	1.00	0.00
1988	0.03	0.94	0.03
1989	0.00	1.00	0.00
1990	0.00	1.00	0.00
1991	0.00	1.00	0.00
1992	0.01	0.98	0.01
1993	0.02	0.96	0.02
1994	0.03	0.95	0.03
1995	0.00	0.99	0.00
1996	0.01	0.99	0.01
1997	0.01	0.99	0.01
1998	0.01	0.97	0.01
1999	0.02	0.96	0.02
2000	0.03	0.95	0.03
2001	0.03	0.94	0.03
2002	0.05	0.91	0.05
2003	0.07	0.86	0.07
2004	0.07	0.86	0.07
2005	0.06	0.88	0.06
2006	0.07	0.86	0.07
2007	0.07	0.86	0.07
2008	0.07	0.85	0.07
2009	0.07	0.85	0.07
2010	0.08	0.85	0.08
2011	0.08	0.85	0.08
2012	0.00	1.00	0.00
2013	0.00	1.00	0.00
2014	0.03	0.95	0.03
2015	0.00	1.00	0.00
2016	0.00	1.00	0.00
2017	0.00	0.99	0.00
2018	0.00	0.99	0.00
2019	0.01	0.99	0.01
2020	0.01	0.98	0.01
2021	0.01	0.97	0.01
2022	0.03	0.95	0.03
2023	0.02	0.97	0.02
2024	0.02	0.96	0.02
2025	0.03	0.95	0.03
2026	0.03	0.94	0.03
2027	0.03	0.93	0.03
2028	0.00	1.00	0.00
2029	0.00	1.00	0.00
2030	0.02	0.95	0.02
2031	0.03	0.95	0.03
2032	0.04	0.92	0.04
2033	0.00	1.00	0.00
2034	0.01	0.98	0.01
2035	0.00	1.00	0.00
2036	0.00	1.00	0.00
2037	0.00	1.00	0.00
2038	0.00	1.00	0.00
2039	0.00	1.00	0.00
2040	0.00	1.00	0.00
2041	0.00	1.00	0.00
2042	0.00	1.00	0.00
2043	0.00	1.00	0.00
2044	0.00	1.00	0.00
2045	0.00	1.00	0.00
2046	0.00	1.00	0.00
2047	0.00	1.00	0.00
2048	0.00	0.99	0.00
2049	0.00	1.00	0.00
