# Supplementary material for: Deep reptilian evolutionary roots of a major avian respiratory adaptation
Source: Commun Biol. 2023 Jan 17;6:3. doi: 10.1038/s42003-022-04301-z (PMC9845227; doi:10.1038/s42003-022-04301-z)
Supplement: Supplementary file 4 — Supplementary Data [file 42003_2022_4301_MOESM4_ESM.zip › Supplementary Data/ASR_results/Maximum_parsimony_ASR/MP_ac_br1.csv]

Node_num	state_0	state_1	state_2
1026	0.5	0.5	0
1027	0	1	0
1028	0	1	0
1029	0	1	0
1030	0	1	0
1031	0	1	0
1032	0	1	0
1033	0	1	0
1034	0	1	0
1035	1	0	0
1036	1	0	0
1037	0	1	0
1038	0	1	0
1039	0	1	0
1040	0	1	0
1041	0	1	0
1042	0	1	0
1043	0	1	0
1044	0	1	0
1045	0	1	0
1046	0	1	0
1047	0	1	0
1048	0	1	0
1049	0	1	0
1050	0	1	0
1051	0	1	0
1052	0	1	0
1053	0	1	0
1054	0	1	0
1055	1	0	0
1056	1	0	0
1057	1	0	0
1058	1	0	0
1059	1	0	0
1060	1	0	0
1061	1	0	0
1062	1	0	0
1063	1	0	0
1064	1	0	0
1065	1	0	0
1066	1	0	0
1067	1	0	0
1068	1	0	0
1069	1	0	0
1070	1	0	0
1071	1	0	0
1072	1	0	0
1073	1	0	0
1074	1	0	0
1075	1	0	0
1076	1	0	0
1077	1	0	0
1078	1	0	0
1079	1	0	0
1080	1	0	0
1081	1	0	0
1082	1	0	0
1083	1	0	0
1084	1	0	0
1085	1	0	0
1086	1	0	0
1087	1	0	0
1088	1	0	0
1089	1	0	0
1090	1	0	0
1091	1	0	0
1092	1	0	0
1093	1	0	0
1094	1	0	0
1095	1	0	0
1096	1	0	0
1097	1	0	0
1098	1	0	0
1099	1	0	0
1100	1	0	0
1101	1	0	0
1102	1	0	0
1103	1	0	0
1104	1	0	0
1105	1	0	0
1106	1	0	0
1107	1	0	0
1108	1	0	0
1109	1	0	0
1110	1	0	0
1111	1	0	0
1112	1	0	0
1113	1	0	0
1114	0	1	0
1115	0	1	0
1116	0	1	0
1117	0	1	0
1118	0	1	0
1119	0	1	0
1120	0	1	0
1121	0	1	0
1122	0	1	0
1123	0	1	0
1124	0	1	0
1125	0	1	0
1126	0	1	0
1127	0	1	0
1128	0	1	0
1129	0	1	0
1130	0	1	0
1131	0	1	0
1132	0	1	0
1133	0	1	0
1134	0	1	0
1135	0	1	0
1136	0	1	0
1137	0	1	0
1138	0	1	0
1139	0	1	0
1140	0	1	0
1141	0	1	0
1142	0	1	0
1143	0	1	0
1144	0	1	0
1145	0	1	0
1146	0	1	0
1147	0	1	0
1148	0	1	0
1149	0	1	0
1150	0	1	0
1151	0	1	0
1152	0	1	0
1153	0	1	0
1154	0	1	0
1155	0	1	0
1156	0	1	0
1157	0	1	0
1158	0	1	0
1159	0	1	0
1160	0	1	0
1161	0	1	0
1162	0	1	0
1163	0	1	0
1164	0	1	0
1165	0	1	0
1166	0	1	0
1167	0	1	0
1168	0	1	0
1169	0	1	0
1170	0	1	0
1171	0	1	0
1172	0	1	0
1173	0	1	0
1174	0	1	0
1175	0	1	0
1176	0	1	0
1177	0	1	0
1178	0	1	0
1179	0	1	0
1180	0	1	0
1181	0	1	0
1182	0	1	0
1183	0	1	0
1184	0	1	0
1185	0	1	0
1186	0	1	0
1187	0	1	0
1188	0	1	0
1189	0	1	0
1190	0	1	0
1191	0	1	0
1192	0	1	0
1193	0	1	0
1194	0	1	0
1195	0	1	0
1196	0	1	0
1197	0	1	0
1198	0	1	0
1199	0	1	0
1200	0	1	0
1201	0	1	0
1202	0	1	0
1203	0	1	0
1204	0	1	0
1205	0	1	0
1206	0	1	0
1207	0	1	0
1208	0	1	0
1209	0	1	0
1210	0	1	0
1211	0	1	0
1212	0	1	0
1213	0	1	0
1214	0	1	0
1215	0	1	0
1216	0	1	0
1217	0	1	0
1218	0	1	0
1219	0	1	0
1220	0	1	0
1221	0	1	0
1222	0	1	0
1223	0	1	0
1224	0	1	0
1225	0	1	0
1226	0	1	0
1227	0	1	0
1228	0	1	0
1229	0	1	0
1230	0	1	0
1231	0	1	0
1232	0	1	0
1233	0	1	0
1234	0	1	0
1235	0	1	0
1236	0	1	0
1237	0	1	0
1238	0	1	0
1239	0	1	0
1240	0	1	0
1241	0	1	0
1242	0	1	0
1243	0	1	0
1244	0	1	0
1245	0	1	0
1246	0	1	0
1247	0	1	0
1248	0	1	0
1249	0	1	0
1250	0	1	0
1251	0	1	0
1252	0	1	0
1253	0	1	0
1254	0	1	0
1255	0	1	0
1256	0	1	0
1257	0	1	0
1258	0	1	0
1259	0	1	0
1260	0	1	0
1261	0	1	0
1262	0	1	0
1263	0	1	0
1264	0	1	0
1265	0	1	0
1266	0	1	0
1267	0	1	0
1268	0	1	0
1269	0	1	0
1270	0	1	0
1271	0	1	0
1272	0	1	0
1273	0	1	0
1274	0	1	0
1275	0	1	0
1276	0	1	0
1277	0	1	0
1278	0	1	0
1279	0	0	1
1280	0	0	1
1281	0	0	1
1282	0	0	1
1283	0	0	1
1284	0	0	1
1285	0	0	1
1286	0	0	1
1287	0	0	1
1288	0	0	1
1289	0	1	0
1290	0	1	0
1291	0	1	0
1292	0	1	0
1293	0	1	0
1294	0	1	0
1295	0	1	0
1296	0	1	0
1297	0	0	1
1298	0	0	1
1299	0	0	1
1300	0	0	1
1301	0	0	1
1302	0	0	1
1303	0	0	1
1304	0	0	1
1305	0	0	1
1306	0	0	1
1307	0	0	1
1308	0	0	1
1309	0	0	1
1310	0	0	1
1311	0	0	1
1312	0	0	1
1313	0	0	1
1314	0	0	1
1315	0	0	1
1316	0	0	1
1317	0	0	1
1318	0	0	1
1319	0	0	1
1320	0	0	1
1321	0	0	1
1322	0	0	1
1323	0	0	1
1324	0	0	1
1325	0	0	1
1326	0	0	1
1327	0	0	1
1328	0	0	1
1329	0	0	1
1330	0	0	1
1331	0	0	1
1332	0	0	1
1333	0	0	1
1334	0	0	1
1335	0	0	1
1336	0	0	1
1337	0	0	1
1338	0	0	1
1339	0	0	1
1340	0	0	1
1341	0	0	1
1342	0	0	1
1343	0	0	1
1344	0	0	1
1345	0	0	1
1346	0	0	1
1347	0	0	1
1348	0	0	1
1349	0	0	1
1350	0	0	1
1351	0	0	1
1352	0	0	1
1353	0	0	1
1354	0	0	1
1355	0	0	1
1356	0	0	1
1357	0	0	1
1358	0	0	1
1359	0	0	1
1360	0	0	1
1361	0	0	1
1362	0	0	1
1363	0	0	1
1364	0	0	1
1365	0	0	1
1366	0	0	1
1367	0	0	1
1368	0	0	1
1369	0	0	1
1370	0	0	1
1371	0	0	1
1372	0	0	1
1373	0	0	1
1374	0	0	1
1375	0	0	1
1376	0	0	1
1377	0	0	1
1378	0	0	1
1379	0	0	1
1380	0	0	1
1381	0	0	1
1382	0	0	1
1383	0	0	1
1384	0	0	1
1385	0	0	1
1386	0	0	1
1387	0	0	1
1388	0	0	1
1389	0	0	1
1390	0	0	1
1391	0	0	1
1392	0	0	1
1393	0	0	1
1394	0	0	1
1395	0	0	1
1396	0	0	1
1397	0	0	1
1398	0	0	1
1399	0	0	1
1400	0	0	1
1401	0	0	1
1402	0	0	1
1403	0	1	0
1404	0	1	0
1405	0	1	0
1406	0	1	0
1407	0	1	0
1408	0	1	0
1409	0	1	0
1410	0	1	0
1411	0	1	0
1412	0	1	0
1413	0	1	0
1414	0	1	0
1415	0	1	0
1416	0	1	0
1417	0	1	0
1418	0	1	0
1419	0	1	0
1420	0	1	0
1421	0	1	0
1422	0	1	0
1423	0	1	0
1424	0	1	0
1425	0	1	0
1426	0	1	0
1427	0	1	0
1428	0	1	0
1429	0	1	0
1430	0	1	0
1431	0	1	0
1432	0	1	0
1433	0	1	0
1434	0	1	0
1435	0	1	0
1436	0	1	0
1437	0	1	0
1438	0	1	0
1439	0	1	0
1440	0	1	0
1441	0	1	0
1442	0	1	0
1443	0	1	0
1444	0	1	0
1445	0	1	0
1446	0	1	0
1447	0	1	0
1448	0	1	0
1449	0	1	0
1450	0	1	0
1451	0	1	0
1452	0	1	0
1453	0	1	0
1454	0	1	0
1455	0	1	0
1456	0	1	0
1457	0	1	0
1458	0	1	0
1459	0	1	0
1460	0	1	0
1461	0	1	0
1462	0	1	0
1463	0	1	0
1464	0	1	0
1465	0	1	0
1466	0	1	0
1467	0	1	0
1468	0	1	0
1469	0	1	0
1470	0	1	0
1471	0	1	0
1472	0	1	0
1473	0	1	0
1474	0	1	0
1475	0	1	0
1476	0	1	0
1477	0	1	0
1478	0	1	0
1479	0	1	0
1480	0	1	0
1481	0	1	0
1482	0	1	0
1483	0	1	0
1484	0	1	0
1485	0	1	0
1486	0	1	0
1487	0	1	0
1488	0	1	0
1489	0	1	0
1490	0	1	0
1491	0	1	0
1492	0	1	0
1493	0	1	0
1494	0	1	0
1495	0	1	0
1496	0	1	0
1497	0	1	0
1498	0	1	0
1499	0	1	0
1500	0	1	0
1501	0	1	0
1502	0	1	0
1503	1	0	0
1504	1	0	0
1505	1	0	0
1506	1	0	0
1507	1	0	0
1508	1	0	0
1509	1	0	0
1510	1	0	0
1511	1	0	0
1512	1	0	0
1513	1	0	0
1514	1	0	0
1515	1	0	0
1516	1	0	0
1517	1	0	0
1518	1	0	0
1519	1	0	0
1520	1	0	0
1521	1	0	0
1522	1	0	0
1523	1	0	0
1524	1	0	0
1525	1	0	0
1526	1	0	0
1527	1	0	0
1528	1	0	0
1529	1	0	0
1530	1	0	0
1531	1	0	0
1532	1	0	0
1533	1	0	0
1534	1	0	0
1535	1	0	0
1536	1	0	0
1537	1	0	0
1538	1	0	0
1539	1	0	0
1540	1	0	0
1541	1	0	0
1542	1	0	0
1543	1	0	0
1544	1	0	0
1545	1	0	0
1546	1	0	0
1547	1	0	0
1548	1	0	0
1549	1	0	0
1550	1	0	0
1551	1	0	0
1552	1	0	0
1553	1	0	0
1554	1	0	0
1555	0	1	0
1556	0	1	0
1557	1	0	0
1558	1	0	0
1559	1	0	0
1560	1	0	0
1561	1	0	0
1562	1	0	0
1563	1	0	0
1564	1	0	0
1565	1	0	0
1566	1	0	0
1567	1	0	0
1568	1	0	0
1569	1	0	0
1570	1	0	0
1571	1	0	0
1572	0	1	0
1573	0	1	0
1574	0	1	0
1575	1	0	0
1576	1	0	0
1577	1	0	0
1578	1	0	0
1579	1	0	0
1580	1	0	0
1581	1	0	0
1582	1	0	0
1583	1	0	0
1584	1	0	0
1585	1	0	0
1586	1	0	0
1587	1	0	0
1588	1	0	0
1589	1	0	0
1590	1	0	0
1591	1	0	0
1592	1	0	0
1593	1	0	0
1594	1	0	0
1595	1	0	0
1596	1	0	0
1597	1	0	0
1598	1	0	0
1599	1	0	0
1600	1	0	0
1601	1	0	0
1602	1	0	0
1603	0	1	0
1604	0	1	0
1605	0	1	0
1606	0	1	0
1607	0	1	0
1608	0	1	0
1609	0	1	0
1610	0	1	0
1611	0	1	0
1612	0	1	0
1613	0	1	0
1614	0	1	0
1615	0	1	0
1616	0	1	0
1617	0	1	0
1618	0	1	0
1619	0	1	0
1620	0	1	0
1621	0	1	0
1622	0	1	0
1623	0	1	0
1624	0	1	0
1625	0	1	0
1626	0	1	0
1627	0	1	0
1628	0	1	0
1629	1	0	0
1630	1	0	0
1631	1	0	0
1632	1	0	0
1633	0	1	0
1634	0	1	0
1635	0	1	0
1636	0	1	0
1637	0	1	0
1638	0	1	0
1639	0	1	0
1640	0	1	0
1641	0	1	0
1642	0	1	0
1643	0	1	0
1644	0	1	0
1645	0	1	0
1646	0	1	0
1647	0	1	0
1648	0	1	0
1649	0	1	0
1650	0	1	0
1651	0	1	0
1652	0	1	0
1653	0	1	0
1654	0	1	0
1655	0	1	0
1656	0	1	0
1657	0	1	0
1658	0	1	0
1659	0	1	0
1660	0	1	0
1661	0	1	0
1662	0	1	0
1663	0	1	0
1664	0	1	0
1665	0	1	0
1666	0	1	0
1667	0	1	0
1668	0	1	0
1669	0	1	0
1670	0	1	0
1671	0	1	0
1672	0	1	0
1673	0	1	0
1674	0	1	0
1675	0	1	0
1676	0	1	0
1677	0	1	0
1678	0	1	0
1679	0	1	0
1680	0	1	0
1681	0	1	0
1682	0	1	0
1683	0	1	0
1684	0	1	0
1685	0	1	0
1686	0	1	0
1687	0	1	0
1688	0	1	0
1689	0	1	0
1690	0	1	0
1691	0	1	0
1692	0	1	0
1693	0	1	0
1694	0	1	0
1695	0	1	0
1696	0	1	0
1697	0	1	0
1698	0	1	0
1699	0	1	0
1700	0	1	0
1701	0	1	0
1702	0	1	0
1703	0	1	0
1704	0	1	0
1705	0	1	0
1706	0	1	0
1707	0	1	0
1708	0	1	0
1709	0	1	0
1710	0	1	0
1711	0	1	0
1712	0	1	0
1713	0	1	0
1714	0	1	0
1715	0	1	0
1716	0	1	0
1717	0	1	0
1718	0	1	0
1719	0	1	0
1720	0	1	0
1721	0	1	0
1722	0	1	0
1723	0	1	0
1724	0	1	0
1725	0	1	0
1726	0	1	0
1727	0	1	0
1728	0	1	0
1729	0	1	0
1730	0	1	0
1731	0	1	0
1732	0	1	0
1733	0	1	0
1734	0	1	0
1735	0	1	0
1736	0	1	0
1737	0	1	0
1738	0	1	0
1739	0	1	0
1740	0	1	0
1741	0	1	0
1742	0	1	0
1743	0	1	0
1744	0	1	0
1745	0	1	0
1746	0	1	0
1747	1	0	0
1748	1	0	0
1749	1	0	0
1750	1	0	0
1751	1	0	0
1752	1	0	0
1753	1	0	0
1754	1	0	0
1755	1	0	0
1756	1	0	0
1757	1	0	0
1758	1	0	0
1759	1	0	0
1760	1	0	0
1761	1	0	0
1762	1	0	0
1763	1	0	0
1764	1	0	0
1765	1	0	0
1766	1	0	0
1767	1	0	0
1768	1	0	0
1769	1	0	0
1770	1	0	0
1771	1	0	0
1772	1	0	0
1773	1	0	0
1774	1	0	0
1775	1	0	0
1776	1	0	0
1777	1	0	0
1778	1	0	0
1779	1	0	0
1780	1	0	0
1781	1	0	0
1782	1	0	0
1783	1	0	0
1784	1	0	0
1785	1	0	0
1786	1	0	0
1787	1	0	0
1788	1	0	0
1789	1	0	0
1790	1	0	0
1791	1	0	0
1792	1	0	0
1793	1	0	0
1794	1	0	0
1795	1	0	0
1796	0	1	0
1797	0	1	0
1798	0	1	0
1799	0	1	0
1800	0	1	0
1801	0	1	0
1802	0	1	0
1803	0	1	0
1804	0	1	0
1805	0	1	0
1806	0	1	0
1807	0	1	0
1808	0	1	0
1809	0	1	0
1810	0	1	0
1811	0	1	0
1812	0	1	0
1813	0	1	0
1814	0	1	0
1815	0	1	0
1816	0	1	0
1817	0	1	0
1818	0	1	0
1819	0	1	0
1820	0	1	0
1821	0	1	0
1822	0	1	0
1823	0	1	0
1824	0	1	0
1825	0	1	0
1826	0	1	0
1827	0	1	0
1828	0	1	0
1829	0	1	0
1830	0	1	0
1831	0	1	0
1832	0	1	0
1833	0	1	0
1834	0	1	0
1835	0	1	0
1836	0	1	0
1837	0	1	0
1838	0	1	0
1839	0	1	0
1840	0	1	0
1841	0	1	0
1842	0	1	0
1843	0	1	0
1844	0	1	0
1845	0	1	0
1846	0	1	0
1847	0	1	0
1848	0	1	0
1849	0	1	0
1850	0	1	0
1851	0	1	0
1852	0	1	0
1853	0	1	0
1854	0	1	0
1855	0	1	0
1856	0	1	0
1857	0	1	0
1858	0	1	0
1859	0	1	0
1860	0	1	0
1861	0	1	0
1862	0	1	0
1863	0	1	0
1864	0	1	0
1865	0	1	0
1866	0	1	0
1867	0	1	0
1868	0	1	0
1869	0	1	0
1870	0	1	0
1871	0	1	0
1872	0	1	0
1873	0	1	0
1874	0	1	0
1875	0	1	0
1876	0	1	0
1877	0	1	0
1878	0	1	0
1879	0	1	0
1880	0	1	0
1881	0	1	0
1882	0	1	0
1883	0	1	0
1884	0	1	0
1885	0	1	0
1886	0	1	0
1887	0	1	0
1888	0	1	0
1889	0	1	0
1890	0	1	0
1891	0	1	0
1892	0	1	0
1893	0	1	0
1894	0	1	0
1895	0	1	0
1896	0	1	0
1897	0	1	0
1898	0	1	0
1899	0	1	0
1900	0	1	0
1901	0	1	0
1902	0	1	0
1903	0	1	0
1904	0	1	0
1905	0	1	0
1906	0	1	0
1907	0	1	0
1908	0	1	0
1909	0	1	0
1910	0	1	0
1911	0	1	0
1912	0	1	0
1913	0	1	0
1914	0	1	0
1915	0	1	0
1916	0	1	0
1917	0	1	0
1918	0	1	0
1919	0	1	0
1920	0	1	0
1921	0	1	0
1922	0	1	0
1923	0	1	0
1924	0	1	0
1925	0	1	0
1926	0	1	0
1927	0	1	0
1928	0	1	0
1929	0	1	0
1930	0	1	0
1931	0	1	0
1932	0	1	0
1933	0	1	0
1934	0	1	0
1935	0	1	0
1936	0	1	0
1937	0	1	0
1938	0	1	0
1939	0	1	0
1940	0	1	0
1941	0	1	0
1942	0	1	0
1943	0	1	0
1944	0	1	0
1945	0	1	0
1946	0	1	0
1947	0	1	0
1948	0	1	0
1949	0	1	0
1950	0	1	0
1951	0	1	0
1952	0	1	0
1953	0	1	0
1954	0	1	0
1955	0	1	0
1956	0	1	0
1957	0	1	0
1958	0	1	0
1959	0	1	0
1960	0	1	0
1961	0	1	0
1962	0	1	0
1963	0	1	0
1964	0	1	0
1965	0	1	0
1966	0	1	0
1967	0	1	0
1968	0	1	0
1969	0	1	0
1970	0	1	0
1971	0	1	0
1972	0	1	0
1973	0	1	0
1974	0	1	0
1975	0	1	0
1976	0	1	0
1977	0	1	0
1978	0	1	0
1979	0	1	0
1980	0	1	0
1981	0	1	0
1982	0	1	0
1983	0	1	0
1984	0	1	0
1985	0	1	0
1986	0	1	0
1987	0	1	0
1988	0	1	0
1989	0	1	0
1990	0	1	0
1991	0	1	0
1992	0	1	0
1993	0	1	0
1994	0	1	0
1995	0	1	0
1996	0	1	0
1997	0	1	0
1998	0	1	0
1999	0	1	0
2000	0	1	0
2001	0	1	0
2002	0	1	0
2003	0	1	0
2004	0	1	0
2005	0	1	0
2006	0	1	0
2007	0	1	0
2008	0	1	0
2009	0	1	0
2010	0	1	0
2011	0	1	0
2012	0	1	0
2013	0	1	0
2014	0	1	0
2015	0	1	0
2016	0	1	0
2017	0	1	0
2018	0	1	0
2019	0	1	0
2020	0	1	0
2021	0	1	0
2022	0	1	0
2023	0	1	0
2024	0	1	0
2025	0	1	0
2026	0	1	0
2027	0	1	0
2028	0	1	0
2029	0	1	0
2030	0	1	0
2031	0	1	0
2032	0	1	0
2033	0	1	0
2034	0	1	0
2035	0	1	0
2036	0	1	0
2037	0	1	0
2038	0	1	0
2039	0	1	0
2040	0	1	0
2041	0	1	0
2042	0	1	0
2043	0	1	0
2044	0	1	0
2045	0	1	0
2046	0	1	0
2047	0	1	0
2048	0	1	0
2049	1	0	0
