# Supplementary material for: Deep reptilian evolutionary roots of a major avian respiratory adaptation
Source: Commun Biol. 2023 Jan 17;6:3. doi: 10.1038/s42003-022-04301-z (PMC9845227; doi:10.1038/s42003-022-04301-z)
Supplement: Supplementary file 4 — Supplementary Data [file 42003_2022_4301_MOESM4_ESM.zip › Supplementary Data/Readme.txt]

#This folder contains supplementary data
(1) ASR raw data folder contains
    1)MRASR input files modified from Heritage (2021) to run the Bayesian inference with MrBayes in R
    2)a list of first and last appearance time of each taxa (ages.csv)
    3)preferred coding (unciante_trait_data_pc.csv) and alternate coding (unciante_trait_data_ac.csv) for presence of uncinate processes as a discrete character
    4)the informal consensus cladogram (arch_tree.nex) used to run the ancestral state reconstruction
    5)the script used to run the ancestral state reconstruction with maximum likelihood, maximum parsimony, and Bayesian methods
    
 (2) ASR results folder contains
    1)results for MRASR
      #preferred coding without branch length estimations
      *MB_oc_br1.pdf is the informal consensus cladogram, with each internal node labelled to show the posterior probabilities for the three character states
      *MB_oc_br1.csv is a list of posterior probabilities for the three character states at each node

      #preferred coding with branch length estimations
      *MB_oc_ts.pdf is the informal consensus cladogram, with each internal node labelled to show the posterior probabilities for the three character states
      *MB_oc_ts.csv is a list of posterior probabilities for the three character states at each node
    
      #alternate coding without branch length estimations
      *MB_ac_br1.pdf is the informal consensus cladogram, with each internal node labelled to show the posterior probabilities for the three character states
      *MB_ac_br1.csv is a list of posterior probabilities for the three character states at each node
     
      #alternate coding with branch length estimations
      *MB_ac_ts.pdf is the informal consensus cladogram, with each internal node labelled to show the posterior probabilities for the three character states
      *MB_ac_ts.csv is a list of posterior probabilities for the three character states at each node
      
    2)results for maximum likelihood method
      #preferred coding without branch length estimations
      *ML_oc_br1.pdf is the informal consensus cladogram, with each internal node labelled to show the posterior probabilities for the three character states
      *ML_oc_br1.csv is a list of posterior probabilities for the three character states at each node
      
      #preferred coding with branch length estimations
      *ML_oc_ts.pdf is the informal consensus cladogram, with each internal node labelled to show the posterior probabilities for the three character states
      *ML_oc_ts.csv is a list of posterior probabilities for the three character states at each node
      
      #alternate coding without branch length estimations
      *ML_ac_br1.pdf is the informal consensus cladogram, with each internal node labelled to show the posterior probabilities for the three character states
      *ML_ac_br1.csv is a list of posterior probabilities for the three character states at each node
     
      #alternate coding with branch length estimations
      *ML_ac_ts.pdf is the informal consensus cladogram, with each internal node labelled to show the posterior probabilities for the three character states
      *ML_ac_ts.csv is a list of posterior probabilities for the three character states at each node
      
    3)results of maximum parsimony method
      #preferred coding without branch length estimations
      *MP_oc_br1.pdf is the informal consensus cladogram, with each internal node labelled to show the posterior probabilities for the three character states
      *MP_oc_br1.csv is a list of posterior probabilities for the three character states at each node
      
      #preferred coding with branch length estimations
      *MP_oc_ts.pdf is the informal consensus cladogram, with each internal node labelled to show the posterior probabilities for the three character states
      *MP_oc_ts.csv is a list of posterior probabilities for the three character states at each node
      
      #alternate coding without branch length estimations
      *MP_ac_br1.pdf is the informal consensus cladogram, with each internal node labelled to show the posterior probabilities for the three character states
      *MP_ac_br1.csv is a list of posterior probabilities for the three character states at each node
     
      #alternate coding with branch length estimations
      *MP_ac_ts.pdf is the informal consensus cladogram, with each internal node labelled to show the posterior probabilities for the three character states
      *MP_ac_ts.csv is a list of posterior probabilities for the three character states at each node
    
    4)informal consensus cladogram with tips and node labels for reference
      *Node_and_tip_labels_br1.pdf is the informal consensus cladogram without branch length estimations
      *Node_and_tip_labels_ts.pdf is the informal consensus cladogram scaled with branch length estimations
